# Supplementary material for: Phosphorus-activated carboxyl small molecule positive electrode for high specific capacity and long-life iron-organic batteries
Source: Nat Commun. 2026 Mar 15;17:4001. doi: 10.1038/s41467-026-70800-w (PMC13136356; doi:10.1038/s41467-026-70800-w)
Supplement: Supplementary file 3 — Supplementary Data 1-3 [file 41467_2026_70800_MOESM3_ESM.zip]

Archive with 11 entries (7 files):
- Supplementary Data 1-3/
- Supplementary Data 1-3/Supplementary Data 1 (Monomer)/
- Supplementary Data 1-3/Supplementary Data 1 (Monomer)/NTBA.pdb
- Supplementary Data 1-3/Supplementary Data 1 (Monomer)/PTBA.pdb
- Supplementary Data 1-3/Supplementary Data 1 (Monomer)/TCB.pdb
- Supplementary Data 1-3/Supplementary Data 1 (Monomer)/TPP.pdb
- Supplementary Data 1-3/Supplementary Data 2 (RDG)/
- Supplementary Data 1-3/Supplementary Data 2 (RDG)/PTBA-PTBA.pdb
- Supplementary Data 1-3/Supplementary Data 3 (Coordinated Positive Electrode)/
- Supplementary Data 1-3/Supplementary Data 3 (Coordinated Positive Electrode)/PTBA-3Fe.pdb
- Supplementary Data 1-3/Supplementary Data 3 (Coordinated Positive Electrode)/PTBA-OTF.pdb
