# Supplementary material for: Phosphorus-activated carboxyl small molecule positive electrode for high specific capacity and long-life iron-organic batteries
Source: Nat Commun. 2026 Mar 15;17:4001. doi: 10.1038/s41467-026-70800-w (PMC13136356; doi:10.1038/s41467-026-70800-w)
Supplement: Supplementary file 3 — Supplementary Data 1-3 [file 41467_2026_70800_MOESM3_ESM.zip › Supplementary Data 1-3/Supplementary Data 1 (Monomer)/NTBA.pdb]

TITLE      PTBA
REMARK   1 File created by GaussView 6.0.16
HETATM    1  C           0       3.232  -0.754  -0.742                       C
HETATM    2  C           0       2.110  -0.156  -0.174                       C
HETATM    3  C           0       1.492  -0.723   0.949                       C
HETATM    4  C           0       2.027  -1.900   1.498                       C
HETATM    5  C           0       3.140  -2.506   0.928                       C
HETATM    6  C           0       3.750  -1.934  -0.195                       C
HETATM    7  C           0       0.616   3.945   0.936                       C
HETATM    8  C           0      -0.189   4.199  -0.181                       C
HETATM    9  C           0      -0.965   3.169  -0.727                       C
HETATM   10  C           0      -0.929   1.895  -0.164                       C
HETATM   11  C           0      -0.124   1.633   0.954                       C
HETATM   12  C           0       0.640   2.677   1.502                       C
HETATM   13  C           0      -2.643  -0.831   1.484                       C
HETATM   14  C           0      -3.726  -1.483   0.903                       C
HETATM   15  C           0      -3.533  -2.278  -0.234                       C
HETATM   16  C           0      -2.251  -2.408  -0.780                       C
HETATM   17  C           0      -1.172  -1.746  -0.204                       C
HETATM   18  C           0      -1.356  -0.945   0.934                       C
HETATM   19  C           0       4.941  -2.615  -0.763                       C
HETATM   20  C           0      -0.186   5.572  -0.745                       C
HETATM   21  C           0      -4.648  -3.002  -0.894                       C
HETATM   22  O           0       5.429  -3.638  -0.327                       O
HETATM   23  O           0       0.468   6.499  -0.312                       O
HETATM   24  O           0      -4.536  -3.699  -1.882                       O
HETATM   25  O           0      -5.843  -2.809  -0.279                       O
HETATM   26  O           0       5.452  -1.976  -1.846                       O
HETATM   27  O           0      -1.003   5.706  -1.821                       O
HETATM   28  H           0       3.706  -0.312  -1.611                       H
HETATM   29  H           0       1.711   0.754  -0.610                       H
HETATM   30  H           0       1.566  -2.341   2.378                       H
HETATM   31  H           0       3.558  -3.418   1.341                       H
HETATM   32  H           0       1.207   4.756   1.348                       H
HETATM   33  H           0      -1.588   3.366  -1.592                       H
HETATM   34  H           0      -1.526   1.101  -0.599                       H
HETATM   35  H           0       1.257   2.489   2.377                       H
HETATM   36  H           0      -2.795  -0.226   2.374                       H
HETATM   37  H           0      -4.718  -1.386   1.329                       H
HETATM   38  H           0      -2.121  -3.028  -1.661                       H
HETATM   39  H           0      -0.184  -1.848  -0.640                       H
HETATM   40  H           0       6.218  -2.508  -2.129                       H
HETATM   41  H           0      -0.918   6.636  -2.101                       H
HETATM   42  H           0      -6.490  -3.325  -0.793                       H
HETATM   43  P           0      -0.000  -0.016   1.775                       P
END
CONECT    1    2    6   28
CONECT    2    1    3   29
CONECT    3    2    4   43
CONECT    4    3    5   30
CONECT    5    4    6   31
CONECT    6    1    5   19
CONECT    7    8   12   32
CONECT    8    7    9   20
CONECT    9    8   10   33
CONECT   10    9   11   34
CONECT   11   10   12   43
CONECT   12    7   11   35
CONECT   13   14   18   36
CONECT   14   13   15   37
CONECT   15   14   16   21
CONECT   16   15   17   38
CONECT   17   16   18   39
CONECT   18   13   17   43
CONECT   19    6   22   26
CONECT   20    8   23   27
CONECT   21   15   24   25
CONECT   22   19
CONECT   23   20
CONECT   24   21
CONECT   25   21   42
CONECT   26   19   40
CONECT   27   20   41
CONECT   28    1
CONECT   29    2
CONECT   30    4
CONECT   31    5
CONECT   32    7
CONECT   33    9
CONECT   34   10
CONECT   35   12
CONECT   36   13
CONECT   37   14
CONECT   38   16
CONECT   39   17
CONECT   40   26
CONECT   41   27
CONECT   42   25
CONECT   43    3   11   18
