# Supplementary material for: Phosphorus-activated carboxyl small molecule positive electrode for high specific capacity and long-life iron-organic batteries
Source: Nat Commun. 2026 Mar 15;17:4001. doi: 10.1038/s41467-026-70800-w (PMC13136356; doi:10.1038/s41467-026-70800-w)
Supplement: Supplementary file 3 — Supplementary Data 1-3 [file 41467_2026_70800_MOESM3_ESM.zip › Supplementary Data 1-3/Supplementary Data 1 (Monomer)/PTBA.pdb]

TITLE      NTBA
REMARK   1 File created by GaussView 6.0.16
HETATM    1  C           0      -3.648   0.039  -0.742                       C
HETATM    2  C           0      -2.309  -0.329  -0.752                       C
HETATM    3  C           0      -1.372   0.388   0.009                       C
HETATM    4  C           0      -1.801   1.486   0.774                       C
HETATM    5  C           0      -3.137   1.857   0.770                       C
HETATM    6  C           0      -4.074   1.138   0.017                       C
HETATM    7  N           0      -0.009   0.009   0.005                       N
HETATM    8  C           0      -0.035  -3.620   0.784                       C
HETATM    9  C           0       1.046  -4.076   0.018                       C
HETATM   10  C           0       1.775  -3.160  -0.754                       C
HETATM   11  C           0       1.424  -1.816  -0.764                       C
HETATM   12  C           0       0.345  -1.361   0.009                       C
HETATM   13  C           0      -0.382  -2.278   0.787                       C
HETATM   14  C           0       2.166   0.831   0.761                       C
HETATM   15  C           0       3.160   1.800   0.746                       C
HETATM   16  C           0       3.004   2.963  -0.021                       C
HETATM   17  C           0       1.838   3.133  -0.779                       C
HETATM   18  C           0       0.847   2.163  -0.778                       C
HETATM   19  C           0       1.001   1.000  -0.004                       C
HETATM   20  C           0      -5.488   1.575   0.058                       C
HETATM   21  C           0       1.374  -5.519   0.059                       C
HETATM   22  C           0       4.030   4.029  -0.067                       C
HETATM   23  O           0      -5.906   2.523   0.694                       O
HETATM   24  O           0       0.769  -6.353   0.704                       O
HETATM   25  O           0       3.940   5.056  -0.711                       O
HETATM   26  O           0       5.119   3.752   0.698                       O
HETATM   27  O           0      -6.306   0.800  -0.702                       O
HETATM   28  O           0       2.445  -5.843  -0.713                       O
HETATM   29  H           0      -4.366  -0.515  -1.334                       H
HETATM   30  H           0      -1.978  -1.171  -1.350                       H
HETATM   31  H           0      -1.080   2.036   1.369                       H
HETATM   32  H           0      -3.481   2.699   1.361                       H
HETATM   33  H           0      -0.584  -4.337   1.385                       H
HETATM   34  H           0       2.606  -3.507  -1.357                       H
HETATM   35  H           0       1.980  -1.111  -1.373                       H
HETATM   36  H           0      -1.210  -1.926   1.392                       H
HETATM   37  H           0       2.281  -0.061   1.366                       H
HETATM   38  H           0       4.055   1.667   1.343                       H
HETATM   39  H           0       1.733   4.032  -1.377                       H
HETATM   40  H           0      -0.048   2.292  -1.376                       H
HETATM   41  H           0      -7.197   1.181  -0.597                       H
HETATM   42  H           0       2.561  -6.805  -0.607                       H
HETATM   43  H           0       5.714   4.516   0.590                       H
END
CONECT    1    2    6   29
CONECT    2    1    3   30
CONECT    3    2    4    7
CONECT    4    3    5   31
CONECT    5    4    6   32
CONECT    6    1    5   20
CONECT    7    3   12   19
CONECT    8    9   13   33
CONECT    9    8   10   21
CONECT   10    9   11   34
CONECT   11   10   12   35
CONECT   12    7   11   13
CONECT   13    8   12   36
CONECT   14   15   19   37
CONECT   15   14   16   38
CONECT   16   15   17   22
CONECT   17   16   18   39
CONECT   18   17   19   40
CONECT   19    7   14   18
CONECT   20    6   23   27
CONECT   21    9   24   28
CONECT   22   16   25   26
CONECT   23   20
CONECT   24   21
CONECT   25   22
CONECT   26   22   43
CONECT   27   20   41
CONECT   28   21   42
CONECT   29    1
CONECT   30    2
CONECT   31    4
CONECT   32    5
CONECT   33    8
CONECT   34   10
CONECT   35   11
CONECT   36   13
CONECT   37   14
CONECT   38   15
CONECT   39   17
CONECT   40   18
CONECT   41   27
CONECT   42   28
CONECT   43   26
