# Supplementary material for: Phosphorus-activated carboxyl small molecule positive electrode for high specific capacity and long-life iron-organic batteries
Source: Nat Commun. 2026 Mar 15;17:4001. doi: 10.1038/s41467-026-70800-w (PMC13136356; doi:10.1038/s41467-026-70800-w)
Supplement: Supplementary file 3 — Supplementary Data 1-3 [file 41467_2026_70800_MOESM3_ESM.zip › Supplementary Data 1-3/Supplementary Data 1 (Monomer)/TCB.pdb]

TITLE      TCB
REMARK   1 File created by GaussView 6.0.16
HETATM    1  C           0      -0.294   1.370   0.014                       C
HETATM    2  C           0       1.035   0.929   0.015                       C
HETATM    3  C           0       1.349  -0.436   0.006                       C
HETATM    4  C           0       0.302  -1.367  -0.007                       C
HETATM    5  C           0      -1.037  -0.956  -0.011                       C
HETATM    6  C           0      -1.320   0.416  -0.000                       C
HETATM    7  C           0      -0.116   5.093  -0.650                       C
HETATM    8  C           0       0.177   3.736  -0.673                       C
HETATM    9  C           0      -0.610   2.817   0.042                       C
HETATM   10  C           0      -1.701   3.302   0.781                       C
HETATM   11  C           0      -2.000   4.660   0.807                       C
HETATM   12  C           0      -1.207   5.566   0.090                       C
HETATM   13  C           0      -2.132  -1.953  -0.042                       C
HETATM   14  C           0      -2.027  -3.157   0.676                       C
HETATM   15  C           0      -3.052  -4.092   0.650                       C
HETATM   16  C           0      -4.213  -3.846  -0.094                       C
HETATM   17  C           0      -4.330  -2.650  -0.813                       C
HETATM   18  C           0      -3.300  -1.718  -0.786                       C
HETATM   19  C           0       3.741  -0.181  -0.705                       C
HETATM   20  C           0       5.067  -0.599  -0.704                       C
HETATM   21  C           0       5.440  -1.742   0.016                       C
HETATM   22  C           0       4.470  -2.454   0.731                       C
HETATM   23  C           0       3.148  -2.031   0.728                       C
HETATM   24  C           0       2.760  -0.887   0.009                       C
HETATM   25  C           0      -1.478   7.024   0.081                       C
HETATM   26  C           0      -5.278  -4.877  -0.086                       C
HETATM   27  C           0       6.838  -2.235   0.053                       C
HETATM   28  O           0      -5.226  -5.929   0.520                       O
HETATM   29  O           0      -0.822   7.849  -0.523                       O
HETATM   30  O           0       7.213  -3.218   0.661                       O
HETATM   31  H           0       1.836   1.658   0.079                       H
HETATM   32  H           0       0.533  -2.426  -0.068                       H
HETATM   33  H           0      -2.353   0.746  -0.002                       H
HETATM   34  H           0       0.483   5.806  -1.206                       H
HETATM   35  H           0       1.009   3.376  -1.271                       H
HETATM   36  H           0      -2.302   2.610   1.362                       H
HETATM   37  H           0      -2.839   5.024   1.388                       H
HETATM   38  H           0      -1.143  -3.344   1.277                       H
HETATM   39  H           0      -2.979  -5.019   1.209                       H
HETATM   40  H           0      -5.223  -2.462  -1.398                       H
HETATM   41  H           0      -3.387  -0.806  -1.369                       H
HETATM   42  H           0       3.455   0.689  -1.288                       H
HETATM   43  H           0       5.814  -0.051  -1.265                       H
HETATM   44  H           0       4.776  -3.332   1.290                       H
HETATM   45  H           0       2.408  -2.574   1.308                       H
HETATM   46  O           0      -2.557   7.368   0.830                       O
HETATM   47  O           0      -6.355  -4.534  -0.841                       O
HETATM   48  O           0       7.691  -1.468  -0.674                       O
HETATM   49  H           0      -2.633   8.337   0.748                       H
HETATM   50  H           0      -6.979  -5.278  -0.760                       H
HETATM   51  H           0       8.567  -1.886  -0.575                       H
END
CONECT    1    2    6    9
CONECT    2    1    3   31
CONECT    3    2    4   24
CONECT    4    3    5   32
CONECT    5    4    6   13
CONECT    6    1    5   33
CONECT    7    8   12   34
CONECT    8    7    9   35
CONECT    9    1    8   10
CONECT   10    9   11   36
CONECT   11   10   12   37
CONECT   12    7   11   25
CONECT   13    5   14   18
CONECT   14   13   15   38
CONECT   15   14   16   39
CONECT   16   15   17   26
CONECT   17   16   18   40
CONECT   18   13   17   41
CONECT   19   20   24   42
CONECT   20   19   21   43
CONECT   21   20   22   27
CONECT   22   21   23   44
CONECT   23   22   24   45
CONECT   24    3   19   23
CONECT   25   12   29   46
CONECT   26   16   28   47
CONECT   27   21   30   48
CONECT   28   26
CONECT   29   25
CONECT   30   27
CONECT   31    2
CONECT   32    4
CONECT   33    6
CONECT   34    7
CONECT   35    8
CONECT   36   10
CONECT   37   11
CONECT   38   14
CONECT   39   15
CONECT   40   17
CONECT   41   18
CONECT   42   19
CONECT   43   20
CONECT   44   22
CONECT   45   23
CONECT   46   25   49
CONECT   47   26   50
CONECT   48   27   51
CONECT   49   46
CONECT   50   47
CONECT   51   48
