# Supplementary material for: Phosphorus-activated carboxyl small molecule positive electrode for high specific capacity and long-life iron-organic batteries
Source: Nat Commun. 2026 Mar 15;17:4001. doi: 10.1038/s41467-026-70800-w (PMC13136356; doi:10.1038/s41467-026-70800-w)
Supplement: Supplementary file 3 — Supplementary Data 1-3 [file 41467_2026_70800_MOESM3_ESM.zip › Supplementary Data 1-3/Supplementary Data 1 (Monomer)/TPP.pdb]

TITLE      TPA
REMARK   1 File created by GaussView 6.0.16
HETATM    1  C           0       1.346   3.381   0.773                       C
HETATM    2  C           0       1.174   1.999   0.784                       C
HETATM    3  C           0       0.172   1.407   0.000                       C
HETATM    4  C           0      -0.656   2.224  -0.783                       C
HETATM    5  C           0      -0.489   3.606  -0.773                       C
HETATM    6  C           0       0.515   4.194  -0.000                       C
HETATM    7  N           0      -0.000  -0.000   0.000                       N
HETATM    8  C           0       3.368  -1.379  -0.773                       C
HETATM    9  C           0       3.376  -2.542  -0.000                       C
HETATM   10  C           0       2.256  -2.856   0.772                       C
HETATM   11  C           0       1.145  -2.016   0.783                       C
HETATM   12  C           0       1.132  -0.853  -0.000                       C
HETATM   13  C           0       2.254  -0.543  -0.783                       C
HETATM   14  C           0      -1.598  -1.681  -0.782                       C
HETATM   15  C           0      -2.879  -2.227  -0.771                       C
HETATM   16  C           0      -3.890  -1.652   0.000                       C
HETATM   17  C           0      -3.602  -0.524   0.771                       C
HETATM   18  C           0      -2.319   0.018   0.782                       C
HETATM   19  C           0      -1.305  -0.554   0.000                       C
HETATM   20  H           0       2.126   3.825   1.385                       H
HETATM   21  H           0       1.812   1.369   1.394                       H
HETATM   22  H           0      -1.428   1.767  -1.394                       H
HETATM   23  H           0      -1.139   4.225  -1.385                       H
HETATM   24  H           0       0.647   5.272  -0.000                       H
HETATM   25  H           0       4.229  -1.125  -1.384                       H
HETATM   26  H           0       4.243  -3.196  -0.000                       H
HETATM   27  H           0       2.250  -3.754   1.384                       H
HETATM   28  H           0       0.281  -2.255   1.394                       H
HETATM   29  H           0       2.244   0.353  -1.394                       H
HETATM   30  H           0      -0.816  -2.122  -1.392                       H
HETATM   31  H           0      -3.089  -3.100  -1.383                       H
HETATM   32  H           0      -4.890  -2.076  -0.000                       H
HETATM   33  H           0      -4.376  -0.069   1.383                       H
HETATM   34  H           0      -2.093   0.886   1.392                       H
END
CONECT    1    2    6   20
CONECT    2    1    3   21
CONECT    3    2    4    7
CONECT    4    3    5   22
CONECT    5    4    6   23
CONECT    6    1    5   24
CONECT    7    3   12   19
CONECT    8    9   13   25
CONECT    9    8   10   26
CONECT   10    9   11   27
CONECT   11   10   12   28
CONECT   12    7   11   13
CONECT   13    8   12   29
CONECT   14   15   19   30
CONECT   15   14   16   31
CONECT   16   15   17   32
CONECT   17   16   18   33
CONECT   18   17   19   34
CONECT   19    7   14   18
CONECT   20    1
CONECT   21    2
CONECT   22    4
CONECT   23    5
CONECT   24    6
CONECT   25    8
CONECT   26    9
CONECT   27   10
CONECT   28   11
CONECT   29   13
CONECT   30   14
CONECT   31   15
CONECT   32   16
CONECT   33   17
CONECT   34   18
