# Supplementary material for: Phosphorus-activated carboxyl small molecule positive electrode for high specific capacity and long-life iron-organic batteries
Source: Nat Commun. 2026 Mar 15;17:4001. doi: 10.1038/s41467-026-70800-w (PMC13136356; doi:10.1038/s41467-026-70800-w)
Supplement: Supplementary file 3 — Supplementary Data 1-3 [file 41467_2026_70800_MOESM3_ESM.zip › Supplementary Data 1-3/Supplementary Data 2 (RDG)/PTBA-PTBA.pdb]

TITLE      2NTBA
REMARK   1 File created by GaussView 6.0.16
HETATM    1  C           0       4.811  -1.607  -1.279                       C
HETATM    2  C           0       3.884  -0.616  -1.567                       C
HETATM    3  C           0       2.504  -0.895  -1.534                       C
HETATM    4  C           0       2.088  -2.209  -1.240                       C
HETATM    5  C           0       3.020  -3.194  -0.966                       C
HETATM    6  C           0       4.392  -2.908  -0.961                       C
HETATM    7  N           0       1.571   0.127  -1.782                       N
HETATM    8  C           0       2.681   3.310  -0.181                       C
HETATM    9  C           0       2.480   4.214  -1.235                       C
HETATM   10  C           0       2.002   3.746  -2.468                       C
HETATM   11  C           0       1.719   2.399  -2.641                       C
HETATM   12  C           0       1.920   1.495  -1.589                       C
HETATM   13  C           0       2.410   1.958  -0.359                       C
HETATM   14  C           0      -0.802   0.636  -1.646                       C
HETATM   15  C           0      -2.121   0.383  -1.998                       C
HETATM   16  C           0      -2.433  -0.671  -2.865                       C
HETATM   17  C           0      -1.395  -1.437  -3.411                       C
HETATM   18  C           0      -0.070  -1.162  -3.096                       C
HETATM   19  C           0       0.235  -0.143  -2.180                       C
HETATM   20  C           0       5.340  -3.962  -0.560                       C
HETATM   21  C           0       2.758   5.651  -1.019                       C
HETATM   22  C           0      -3.838  -1.079  -3.123                       C
HETATM   23  O           0       5.040  -5.018  -0.018                       O
HETATM   24  O           0       2.961   6.183   0.063                       O
HETATM   25  O           0      -4.152  -2.162  -3.583                       O
HETATM   26  O           0      -4.734  -0.151  -2.734                       O
HETATM   27  O           0       6.631  -3.658  -0.832                       O
HETATM   28  O           0       2.771   6.368  -2.165                       O
HETATM   29  H           0       5.869  -1.373  -1.295                       H
HETATM   30  H           0       4.224   0.383  -1.813                       H
HETATM   31  H           0       1.034  -2.445  -1.189                       H
HETATM   32  H           0       2.690  -4.198  -0.724                       H
HETATM   33  H           0       3.037   3.678   0.775                       H
HETATM   34  H           0       1.854   4.442  -3.285                       H
HETATM   35  H           0       1.337   2.031  -3.587                       H
HETATM   36  H           0       2.561   1.257   0.455                       H
HETATM   37  H           0      -0.567   1.420  -0.937                       H
HETATM   38  H           0      -2.925   0.968  -1.567                       H
HETATM   39  H           0      -1.647  -2.249  -4.083                       H
HETATM   40  H           0       0.729  -1.747  -3.537                       H
HETATM   41  H           0       7.156  -4.407  -0.493                       H
HETATM   42  H           0       2.943   7.291  -1.902                       H
HETATM   43  H           0      -5.612  -0.591  -2.656                       H
HETATM   44  C           0       1.449  -2.096   1.862                       C
HETATM   45  C           0       0.503  -1.083   1.826                       C
HETATM   46  C           0      -0.832  -1.345   2.170                       C
HETATM   47  C           0      -1.204  -2.654   2.520                       C
HETATM   48  C           0      -0.264  -3.677   2.489                       C
HETATM   49  C           0       1.073  -3.408   2.171                       C
HETATM   50  N           0      -1.790  -0.296   2.170                       N
HETATM   51  C           0       0.274   2.485   3.468                       C
HETATM   52  C           0       0.069   3.462   2.485                       C
HETATM   53  C           0      -0.904   3.251   1.500                       C
HETATM   54  C           0      -1.590   2.043   1.438                       C
HETATM   55  C           0      -1.304   1.027   2.361                       C
HETATM   56  C           0      -0.420   1.286   3.420                       C
HETATM   57  C           0      -4.146   0.295   2.081                       C
HETATM   58  C           0      -5.396   0.194   1.489                       C
HETATM   59  C           0      -5.605  -0.694   0.423                       C
HETATM   60  C           0      -4.549  -1.514  -0.002                       C
HETATM   61  C           0      -3.298  -1.417   0.586                       C
HETATM   62  C           0      -3.075  -0.489   1.618                       C
HETATM   63  C           0       2.036  -4.531   2.039                       C
HETATM   64  C           0       1.003   4.613   2.434                       C
HETATM   65  C           0      -6.874  -0.722  -0.326                       C
HETATM   66  O           0       1.715  -5.701   1.955                       O
HETATM   67  O           0       1.992   4.713   3.137                       O
HETATM   68  O           0      -7.010  -1.143  -1.468                       O
HETATM   69  O           0      -7.918  -0.203   0.357                       O
HETATM   70  O           0       3.314  -4.102   1.962                       O
HETATM   71  O           0       0.696   5.501   1.467                       O
HETATM   72  H           0       2.478  -1.886   1.600                       H
HETATM   73  H           0       0.797  -0.084   1.528                       H
HETATM   74  H           0      -2.232  -2.862   2.798                       H
HETATM   75  H           0      -0.551  -4.698   2.719                       H
HETATM   76  H           0       1.013   2.671   4.239                       H
HETATM   77  H           0      -1.072   4.010   0.745                       H
HETATM   78  H           0      -2.304   1.860   0.644                       H
HETATM   79  H           0      -0.230   0.509   4.153                       H
HETATM   80  H           0      -3.979   0.995   2.892                       H
HETATM   81  H           0      -6.213   0.815   1.838                       H
HETATM   82  H           0      -4.710  -2.206  -0.820                       H
HETATM   83  H           0      -2.480  -2.025   0.220                       H
HETATM   84  H           0       3.864  -4.814   1.569                       H
HETATM   85  H           0       1.502   6.041   1.313                       H
HETATM   86  H           0      -8.679  -0.234  -0.252                       H
END
CONECT    1    2    6   29
CONECT    2    1    3   30
CONECT    3    2    4    7
CONECT    4    3    5   31
CONECT    5    4    6   32
CONECT    6    1    5   20
CONECT    7    3   12   19
CONECT    8    9   13   33
CONECT    9    8   10   21
CONECT   10    9   11   34
CONECT   11   10   12   35
CONECT   12    7   11   13
CONECT   13    8   12   36
CONECT   14   15   19   37
CONECT   15   14   16   38
CONECT   16   15   17   22
CONECT   17   16   18   39
CONECT   18   17   19   40
CONECT   19    7   14   18
CONECT   20    6   23   27
CONECT   21    9   24   28
CONECT   22   16   25   26
CONECT   23   20
CONECT   24   21
CONECT   25   22
CONECT   26   22   43
CONECT   27   20   41
CONECT   28   21   42
CONECT   29    1
CONECT   30    2
CONECT   31    4
CONECT   32    5
CONECT   33    8
CONECT   34   10
CONECT   35   11
CONECT   36   13
CONECT   37   14   78
CONECT   38   15
CONECT   39   17
CONECT   40   18
CONECT   41   27
CONECT   42   28
CONECT   43   26
CONECT   44   45   49   72
CONECT   45   44   46   73
CONECT   46   45   47   50
CONECT   47   46   48   74
CONECT   48   47   49   75
CONECT   49   44   48   63
CONECT   50   46   55   62
CONECT   51   52   56   76
CONECT   52   51   53   64
CONECT   53   52   54   77
CONECT   54   53   55   78
CONECT   55   50   54   56
CONECT   56   51   55   79
CONECT   57   58   62   80
CONECT   58   57   59   81
CONECT   59   58   60   65
CONECT   60   59   61   82
CONECT   61   60   62   83
CONECT   62   50   57   61
CONECT   63   49   66   70
CONECT   64   52   67   71
CONECT   65   59   68   69
CONECT   66   63
CONECT   67   64
CONECT   68   65
CONECT   69   65   86
CONECT   70   63   84
CONECT   71   64   85
CONECT   72   44
CONECT   73   45
CONECT   74   47
CONECT   75   48
CONECT   76   51
CONECT   77   53
CONECT   78   37   54
CONECT   79   56
CONECT   80   57
CONECT   81   58
CONECT   82   60
CONECT   83   61
CONECT   84   70
CONECT   85   71
CONECT   86   69
