# Supplementary material for: Phosphorus-activated carboxyl small molecule positive electrode for high specific capacity and long-life iron-organic batteries
Source: Nat Commun. 2026 Mar 15;17:4001. doi: 10.1038/s41467-026-70800-w (PMC13136356; doi:10.1038/s41467-026-70800-w)
Supplement: Supplementary file 3 — Supplementary Data 1-3 [file 41467_2026_70800_MOESM3_ESM.zip › Supplementary Data 1-3/Supplementary Data 3 (Coordinated Positive Electrode)/PTBA-3Fe.pdb]

TITLE      NTBA-3Fe-SP
REMARK   1 File created by GaussView 6.0.16
HETATM    1  C           0      -0.058  -3.606   0.891                       C
HETATM    2  C           0      -0.396  -2.263   0.876                       C
HETATM    3  C           0       0.319  -1.349   0.066                       C
HETATM    4  C           0       1.383  -1.819  -0.735                       C
HETATM    5  C           0       1.721  -3.162  -0.737                       C
HETATM    6  C           0       1.009  -4.084   0.083                       C
HETATM    7  N           0      -0.030   0.034   0.056                       N
HETATM    8  C           0      -3.683   0.070  -0.686                       C
HETATM    9  C           0      -4.115   1.192   0.078                       C
HETATM   10  C           0      -3.156   1.921   0.832                       C
HETATM   11  C           0      -1.824   1.543   0.818                       C
HETATM   12  C           0      -1.401   0.422   0.064                       C
HETATM   13  C           0      -2.352  -0.308  -0.682                       C
HETATM   14  C           0       0.852   2.180  -0.779                       C
HETATM   15  C           0       1.855   3.133  -0.828                       C
HETATM   16  C           0       3.042   2.963  -0.065                       C
HETATM   17  C           0       3.180   1.800   0.746                       C
HETATM   18  C           0       2.176   0.847   0.776                       C
HETATM   19  C           0       0.998   1.021   0.018                       C
HETATM   20  C           0       1.392  -5.454   0.016                       C
HETATM   21  C           0      -5.494   1.540   0.013                       C
HETATM   22  C           0       4.103   3.912  -0.038                       C
HETATM   23  O           0       2.237  -5.992  -0.764                       O
HETATM   24  O           0      -6.394   1.034  -0.727                       O
HETATM   25  O           0       5.135   3.910   0.703                       O
HETATM   26  O           0       4.197   5.080  -0.798                       O
HETATM   27  O           0       0.870  -6.504   0.774                       O
HETATM   28  O           0      -6.131   2.559   0.724                       O
HETATM   29  H           0      -0.630  -4.268   1.534                       H
HETATM   30  H           0      -1.199  -1.914   1.515                       H
HETATM   31  H           0       1.922  -1.139  -1.385                       H
HETATM   32  H           0       2.520  -3.512  -1.382                       H
HETATM   33  H           0      -4.395  -0.483  -1.291                       H
HETATM   34  H           0      -3.435   2.784   1.431                       H
HETATM   35  H           0      -1.111   2.099   1.417                       H
HETATM   36  H           0      -2.041  -1.150  -1.291                       H
HETATM   37  H           0      -0.036   2.317  -1.387                       H
HETATM   38  H           0       1.702   4.002  -1.462                       H
HETATM   39  H           0       4.066   1.665   1.357                       H
HETATM   40  H           0       2.292  -0.020   1.418                       H
HETATM   41 Fe           0       5.956   5.468   0.053                      Fe
HETATM   42 Fe           0       2.112  -7.761  -0.146                      Fe
HETATM   43 Fe           0      -7.854   2.059  -0.141                      Fe
HETATM   44  H           0       0.438  -6.351   1.645                       H
HETATM   45  H           0       3.720   5.182  -1.653                       H
HETATM   46  H           0      -5.772   2.901   1.574                       H
END
CONECT    1    2    6   29
CONECT    2    1    3   30
CONECT    3    2    4    7
CONECT    4    3    5   31
CONECT    5    4    6   32
CONECT    6    1    5   20
CONECT    7    3   12   19
CONECT    8    9   13   33
CONECT    9    8   10   21
CONECT   10    9   11   34
CONECT   11   10   12   35
CONECT   12    7   11   13
CONECT   13    8   12   36
CONECT   14   15   19   37
CONECT   15   14   16   38
CONECT   16   15   17   22
CONECT   17   16   18   39
CONECT   18   17   19   40
CONECT   19    7   14   18
CONECT   20    6   23   27
CONECT   21    9   24   28
CONECT   22   16   25   26
CONECT   23   20   42
CONECT   24   21   43
CONECT   25   22   41
CONECT   26   22   41   45
CONECT   27   20   42   44
CONECT   28   21   43   46
CONECT   29    1
CONECT   30    2
CONECT   31    4
CONECT   32    5
CONECT   33    8
CONECT   34   10
CONECT   35   11
CONECT   36   13
CONECT   37   14
CONECT   38   15
CONECT   39   17
CONECT   40   18
CONECT   41   25   26
CONECT   42   23   27
CONECT   43   24   28
CONECT   44   27
CONECT   45   26
CONECT   46   28
