# Supplementary material for: Phosphorus-activated carboxyl small molecule positive electrode for high specific capacity and long-life iron-organic batteries
Source: Nat Commun. 2026 Mar 15;17:4001. doi: 10.1038/s41467-026-70800-w (PMC13136356; doi:10.1038/s41467-026-70800-w)
Supplement: Supplementary file 3 — Supplementary Data 1-3 [file 41467_2026_70800_MOESM3_ESM.zip › Supplementary Data 1-3/Supplementary Data 3 (Coordinated Positive Electrode)/PTBA-OTF.pdb]

TITLE      NTBA-OTF
REMARK   1 File created by GaussView 6.0.16
HETATM    1  C           0      -1.345  -3.550   1.777                       C
HETATM    2  C           0      -1.478  -2.170   1.726                       C
HETATM    3  C           0      -0.449  -1.379   1.188                       C
HETATM    4  C           0       0.719  -1.984   0.697                       C
HETATM    5  C           0       0.849  -3.363   0.767                       C
HETATM    6  C           0      -0.173  -4.162   1.307                       C
HETATM    7  N           0      -0.591   0.027   1.167                       N
HETATM    8  C           0      -3.781   0.590  -0.626                       C
HETATM    9  C           0      -4.262   1.741   0.020                       C
HETATM   10  C           0      -3.487   2.332   1.030                       C
HETATM   11  C           0      -2.276   1.769   1.402                       C
HETATM   12  C           0      -1.805   0.609   0.762                       C
HETATM   13  C           0      -2.565   0.032  -0.270                       C
HETATM   14  C           0       0.808   1.956   0.637                       C
HETATM   15  C           0       1.913   2.749   0.910                       C
HETATM   16  C           0       2.743   2.459   2.003                       C
HETATM   17  C           0       2.459   1.345   2.807                       C
HETATM   18  C           0       1.361   0.545   2.535                       C
HETATM   19  C           0       0.527   0.847   1.445                       C
HETATM   20  C           0       0.021  -5.621   1.355                       C
HETATM   21  C           0      -5.563   2.289  -0.396                       C
HETATM   22  C           0       3.923   3.275   2.340                       C
HETATM   23  O           0       1.016  -6.224   0.993                       O
HETATM   24  O           0      -6.302   1.816  -1.242                       O
HETATM   25  O           0       4.691   3.068   3.265                       O
HETATM   26  O           0       4.100   4.340   1.508                       O
HETATM   27  O           0      -1.054  -6.295   1.867                       O
HETATM   28  O           0      -5.910   3.431   0.273                       O
HETATM   29  H           0      -2.138  -4.157   2.198                       H
HETATM   30  H           0      -2.376  -1.691   2.103                       H
HETATM   31  H           0       1.482  -1.377   0.218                       H
HETATM   32  H           0       1.737  -3.847   0.375                       H
HETATM   33  H           0      -4.369   0.163  -1.431                       H
HETATM   34  H           0      -3.849   3.222   1.533                       H
HETATM   35  H           0      -1.682   2.216   2.192                       H
HETATM   36  H           0      -2.155  -0.811  -0.811                       H
HETATM   37  H           0       0.207   2.143  -0.243                       H
HETATM   38  H           0       2.155   3.569   0.246                       H
HETATM   39  H           0       3.111   1.129   3.647                       H
HETATM   40  H           0       1.139  -0.319   3.152                       H
HETATM   41  H           0      -0.788  -7.231   1.837                       H
HETATM   42  H           0      -6.774   3.678  -0.101                       H
HETATM   43  H           0       4.914   4.770   1.826                       H
HETATM   44  C           0       1.688  -0.461  -3.844                       C
HETATM   45  F           0       2.910  -0.159  -4.323                       F
HETATM   46  F           0       1.600  -1.804  -3.769                       F
HETATM   47  F           0       0.781  -0.044  -4.747                       F
HETATM   48  S           0       1.399   0.325  -2.183                       S
HETATM   49  O           0       2.472  -0.264  -1.344                       O
HETATM   50  O           0       1.530   1.771  -2.462                       O
HETATM   51  O           0       0.028  -0.128  -1.840                       O
END
CONECT    1    2    6   29
CONECT    2    1    3   30
CONECT    3    2    4    7
CONECT    4    3    5   31
CONECT    5    4    6   32
CONECT    6    1    5   20
CONECT    7    3   12   19   51
CONECT    8    9   13   33
CONECT    9    8   10   21
CONECT   10    9   11   34
CONECT   11   10   12   35
CONECT   12    7   11   13
CONECT   13    8   12   36
CONECT   14   15   19   37
CONECT   15   14   16   38
CONECT   16   15   17   22
CONECT   17   16   18   39
CONECT   18   17   19   40
CONECT   19    7   14   18
CONECT   20    6   23   27
CONECT   21    9   24   28
CONECT   22   16   25   26
CONECT   23   20
CONECT   24   21
CONECT   25   22
CONECT   26   22   43
CONECT   27   20   41
CONECT   28   21   42
CONECT   29    1
CONECT   30    2
CONECT   31    4
CONECT   32    5
CONECT   33    8
CONECT   34   10
CONECT   35   11
CONECT   36   13
CONECT   37   14
CONECT   38   15
CONECT   39   17
CONECT   40   18
CONECT   41   27
CONECT   42   28
CONECT   43   26
CONECT   44   45   46   47   48
CONECT   45   44
CONECT   46   44
CONECT   47   44
CONECT   48   44   49   50   51
CONECT   49   48
CONECT   50   48
CONECT   51    7   48
