# Supplementary material for: Phosphorus-activated carboxyl small molecule positive electrode for high specific capacity and long-life iron-organic batteries
Source: Nat Commun. 2026 Mar 15;17:4001. doi: 10.1038/s41467-026-70800-w (PMC13136356; doi:10.1038/s41467-026-70800-w)
Supplement: Supplementary file 5 — Source Data [file 41467_2026_70800_MOESM5_ESM.xlsx]

## Sheet: Fig. 1c
Frontier molecular orbital diagrams and energy levels
Energy level (eV)	PTBA	NTBA
LUMO	-1.8	-1.73
HOMO	-5.55	-5.89
												差

## Sheet: Fig. 1d
Fourier Transform infrared spectroscopy (FT-IR) spectra
PTBA		NTBA
Wavenumber (cm-1)	Intensity (arb.units)	Wavenumber (cm-1)	Intensity (arb.units)
599.778	86.9813	599.778	168.932
601.707	86.9893	601.707	169.59
603.636	86.8254	603.636	169.866
605.564	86.7301	605.564	170.021
607.493	86.4677	607.493	169.967
609.421	86.2592	609.421	170.026
611.35	85.8253	611.35	169.976
613.278	85.4856	613.278	170.113
615.207	84.922	615.207	169.908
617.135	84.315	617.135	169.858
619.064	83.4869	619.064	169.671
620.992	82.4043	620.992	169.521
622.921	80.1089	622.921	169.062
624.85	75.9511	624.85	168.391
626.778	69.7808	626.778	167.376
628.707	66.2644	628.707	165.557
630.635	68.6901	630.635	160.291
632.564	74.0427	632.564	154.952
634.492	76.1707	634.492	155.828
636.421	72.9788	636.421	159.87
638.349	70.8476	638.349	161.739
640.278	73.5708	640.278	161.84
642.207	75.8242	642.207	161.133
644.135	75.4141	644.135	160.336
646.064	73.6798	646.064	159.342
647.992	71.4821	647.992	158.438
649.921	69.1359	649.921	157.342
651.849	67.2902	651.849	156.309
653.778	66.0264	653.778	155.067
655.706	64.8988	655.706	153.862
657.635	63.7814	657.635	152.425
659.563	62.492	659.563	150.928
661.492	59.3378	661.492	149.095
663.42	51.967	663.42	147.266
665.349	45.1667	665.349	145.391
667.278	51.3453	667.278	143.072
669.206	74.4494	669.206	140.553
671.135	80.6305	671.135	138.712
673.063	82.1979	673.063	135.827
674.992	82.4651	674.992	132.572
676.92	82.3583	676.92	129.263
678.849	81.9978	678.849	126.209
680.778	81.4953	680.778	123.138
682.706	80.5218	682.706	120.122
684.635	79.0193	684.635	116.46
686.563	76.7867	686.563	112.123
688.492	73.5249	688.492	106.549
690.42	68.7057	690.42	99.311
692.349	61.7096	692.349	89.6864
694.277	52.8017	694.277	80.7154
696.206	45.3027	696.206	74.9648
698.134	44.6069	698.134	70.8912
700.063	47.4478	700.063	65.0281
701.991	46.91	701.991	56.4406
703.92	42.861	703.92	50.2353
705.849	38.6617	705.849	53.8323
707.777	38.7375	707.777	65.7856
709.706	45.4909	709.706	80.5001
711.634	54.1666	711.634	92.6303
713.563	61.4598	713.563	100.615
715.491	67.9694	715.491	105.42
717.42	72.4778	717.42	108.428
719.348	74.7022	719.348	110.427
721.277	75.8191	721.277	112.332
723.206	76.3659	723.206	114.432
725.134	76.4891	725.134	117.012
727.063	76.3651	727.063	119.723
728.991	76.0826	728.991	122.21
730.92	75.6769	730.92	124.152
732.848	75.1786	732.848	125.572
734.777	74.5768	734.777	126.463
736.705	73.9077	736.705	127.095
738.634	73.1762	738.634	127.47
740.562	72.3744	740.562	127.567
742.491	71.4665	742.491	127.452
744.42	70.4892	744.42	127.493
746.348	69.3885	746.348	127.576
748.277	68.1411	748.277	127.325
750.205	66.622	750.205	126.335
752.134	64.7784	752.134	123.873
754.062	62.515	754.062	118.991
755.991	59.6741	755.991	108.78
757.919	55.7386	757.919	86.9003
759.848	50.3291	759.848	60.3394
761.777	43.6218	761.777	51.2217
763.705	36.0134	763.705	57.2835
765.634	27.4951	765.634	65.4372
767.562	19.512	767.562	74.7538
769.491	14.42	769.491	82.6101
771.419	15.0151	771.419	86.2624
773.348	23.1333	773.348	85.2756
775.276	32.1227	775.276	87.3202
777.205	36.3511	777.205	93.1051
779.133	38.988	779.133	96.6268
781.062	40.3533	781.062	97.7726
782.99	40.2512	782.99	98.8699
784.919	39.3939	784.919	99.9018
786.848	38.359	786.848	100.369
788.776	37.3249	788.776	99.9273
790.705	36.1524	790.705	98.8209
792.633	34.6016	792.633	97.3205
794.562	32.7942	794.562	95.861
796.49	31.2622	796.49	94.4672
798.419	30.4682	798.419	93.4023
800.347	31.863	800.347	92.6555
802.276	36.8263	802.276	92.2429
804.205	43.8837	804.205	91.7462
806.133	49.8471	806.133	91.0364
808.062	53.4815	808.062	90.0026
809.99	55.7221	809.99	88.9295
811.919	57.4806	811.919	88.1549
813.847	58.8217	813.847	88.1288
815.776	59.2941	815.776	89.125
817.704	58.7229	817.704	91.4467
819.633	57.0996	819.633	94.3789
821.562	54.666	821.562	96.9217
823.49	52.2551	823.49	98.5227
825.419	50.4776	825.419	99.3333
827.347	49.2096	827.347	99.4651
829.276	48.9902	829.276	99.1385
831.204	49.6848	831.204	98.365
833.133	50.3709	833.133	97.2343
835.061	50.3436	835.061	95.5365
836.99	49.2358	836.99	92.9656
838.918	47.4219	838.918	89.83
840.847	45.1133	840.847	87.3808
842.775	41.7711	842.775	85.3677
844.704	37.1013	844.704	83.5767
846.633	31.15	846.633	81.4728
848.561	25.6244	848.561	77.6308
850.49	24.1543	850.49	70.7739
852.418	26.6957	852.418	62.4816
854.347	29.2004	854.347	59.1554
856.275	32.7457	856.275	64.1823
858.204	37.7784	858.204	71.9447
860.132	43.5684	860.132	78.5581
862.061	49.7329	862.061	84.3356
863.99	54.3393	863.99	89.0168
865.918	57.449	865.918	92.2102
867.847	59.8416	867.847	94.1489
869.775	61.5079	869.775	95.1928
871.704	62.1064	871.704	95.6506
873.632	61.7686	873.632	95.6767
875.561	60.8869	875.561	95.4576
877.489	59.8197	877.489	95.0565
879.418	58.8357	879.418	94.5881
881.346	58.0373	881.346	94.075
883.275	57.382	883.275	93.5138
885.204	56.8539	885.204	92.8888
887.132	56.4071	887.132	92.2687
889.061	56.0093	889.061	91.6476
890.989	55.6201	890.989	91.0339
892.918	55.2182	892.918	90.4192
894.846	54.7654	894.846	89.7982
896.775	54.2278	896.775	89.1337
898.703	53.5862	898.703	88.4299
900.632	52.8477	900.632	87.7035
902.561	52.0103	902.561	86.9861
904.489	51.0924	904.489	86.2604
906.418	50.0973	906.418	85.5023
908.346	49.036	908.346	84.6938
910.275	47.9173	910.275	83.8221
912.203	46.7772	912.203	82.8871
914.132	45.6358	914.132	81.946
916.06	44.5319	916.06	81.0173
917.989	43.5496	917.989	80.1452
919.917	42.8587	919.917	79.3128
921.846	42.4646	921.846	78.5367
923.774	42.2637	923.774	77.8787
925.703	42.1252	925.703	77.3613
927.632	42.1092	927.632	76.9932
929.56	42.6167	929.56	76.8126
931.489	43.6991	931.489	76.7886
933.417	44.8104	933.417	76.861
935.346	45.8141	935.346	77.0301
937.274	46.8012	937.274	77.2622
939.203	47.8297	939.203	77.5275
941.131	48.8897	941.131	77.8217
943.06	49.9733	943.06	78.1398
944.989	51.0566	944.989	78.4594
946.917	52.1274	946.917	78.7925
948.846	53.1396	948.846	79.1646
950.774	54.0632	950.774	79.5833
952.703	54.8576	952.703	80.0243
954.631	55.4874	954.631	80.463
956.56	55.7826	956.56	80.8387
958.488	55.2242	958.488	81.1222
960.417	54.1205	960.417	81.3141
962.346	54.2547	962.346	81.4031
964.274	54.8781	964.274	81.3776
966.203	54.7839	966.203	81.5714
968.131	55.3065	968.131	82.3114
970.06	56.1013	970.06	83.1852
971.988	55.914	971.988	83.7937
973.917	56.6161	973.917	84.1252
975.845	58.6885	975.845	84.1217
977.774	60.0933	977.774	84.0706
979.702	60.4138	979.702	84.2371
981.631	60.2404	981.631	84.4612
983.559	60.5585	983.559	84.6021
985.488	61.3873	985.488	84.7458
987.417	62.1009	987.417	84.9802
989.345	62.5395	989.345	85.3144
991.274	62.8317	991.274	85.6129
993.202	62.9967	993.202	85.8454
995.131	63.0796	995.131	85.992
997.059	63.0752	997.059	86.0794
998.988	62.9766	998.988	86.0407
1000.92	62.7161	1000.92	85.9228
1002.85	62.2392	1002.85	85.6243
1004.77	61.3511	1004.77	85.0625
1006.7	59.9011	1006.7	83.8835
1008.63	57.459	1008.63	82.1045
1010.56	53.2127	1010.56	79.287
1012.49	48.8541	1012.49	72.5678
1014.42	48.2998	1014.42	59.5786
1016.35	50.0793	1016.35	49.8928
1018.27	53.5781	1018.27	53.096
1020.2	59.5951	1020.2	64.9439
1022.13	64.4493	1022.13	76.6039
1024.06	66.3174	1024.06	83.0304
1025.99	66.5705	1025.99	85.6098
1027.92	66.3564	1027.92	86.531
1029.85	66.0331	1029.85	86.9176
1031.77	65.653	1031.77	87.0626
1033.7	65.2317	1033.7	87.1967
1035.63	64.7872	1035.63	87.3002
1037.56	64.3238	1037.56	87.4061
1039.49	63.8745	1039.49	87.4682
1041.42	63.4239	1041.42	87.5456
1043.34	62.9777	1043.34	87.5836
1045.27	62.5335	1045.27	87.6211
1047.2	62.1131	1047.2	87.6283
1049.13	61.6656	1049.13	87.6551
1051.06	61.166	1051.06	87.6689
1052.99	60.6397	1052.99	87.6752
1054.92	60.1076	1054.92	87.6288
1056.84	59.5474	1056.84	87.5577
1058.77	58.987	1058.77	87.4045
1060.7	58.4159	1060.7	87.2078
1062.63	57.8071	1062.63	86.9717
1064.56	57.1671	1064.56	86.7265
1066.49	56.6353	1066.49	86.4491
1068.42	56.0815	1068.42	86.0969
1070.34	55.1328	1070.34	85.5405
1072.27	53.9939	1072.27	84.6813
1074.2	52.8192	1074.2	83.4451
1076.13	51.3931	1076.13	81.7559
1078.06	49.6728	1078.06	79.5435
1079.99	47.8679	1079.99	76.8222
1081.92	46.4587	1081.92	73.6282
1083.84	45.669	1083.84	70.1646
1085.77	45.3035	1085.77	66.8972
1087.7	44.8951	1087.7	64.6989
1089.63	44.1548	1089.63	64.6275
1091.56	42.9392	1091.56	66.8692
1093.49	41.2679	1093.49	70.1804
1095.41	39.1039	1095.41	72.9384
1097.34	36.505	1097.34	74.4885
1099.27	33.432	1099.27	75.0179
1101.2	29.8615	1101.2	74.8453
1103.13	26.3483	1103.13	74.2085
1105.06	25.1125	1105.06	73.2858
1106.99	26.3519	1106.99	72.1195
1108.91	27.7612	1108.91	70.7013
1110.84	28.8729	1110.84	69.0635
1112.77	29.7148	1112.77	67.6777
1114.7	29.6844	1114.7	67.4761
1116.63	28.8637	1116.63	68.5814
1118.56	27.8764	1118.56	69.7077
1120.49	27.2025	1120.49	69.9743
1122.41	26.6679	1122.41	69.1874
1124.34	26.0133	1124.34	67.2189
1126.27	25.8612	1126.27	64.0653
1128.2	27.6506	1128.2	60.3043
1130.13	31.2041	1130.13	58.2443
1132.06	34.6035	1132.06	60.4352
1133.99	36.7737	1133.99	65.7486
1135.91	38.1574	1135.91	71.0759
1137.84	39.0647	1137.84	74.8495
1139.77	39.1576	1139.77	77.1635
1141.7	38.3113	1141.7	78.473
1143.63	36.8657	1143.63	79.168
1145.56	35.0838	1145.56	79.5037
1147.49	33.11	1147.49	79.6561
1149.41	30.9633	1149.41	79.6802
1151.34	28.6855	1151.34	79.6101
1153.27	26.2456	1153.27	79.3949
1155.2	23.6492	1155.2	79.04
1157.13	20.875	1157.13	78.5641
1159.06	18.0427	1159.06	77.9871
1160.99	15.291	1160.99	77.2727
1162.91	12.6907	1162.91	76.416
1164.84	10.0388	1164.84	75.3784
1166.77	7.37529	1166.77	74.1634
1168.7	5.20605	1168.7	72.6792
1170.63	4.20983	1170.63	70.8336
1172.56	3.91371	1172.56	68.4595
1174.49	3.74936	1174.49	65.3997
1176.41	4.18326	1176.41	61.6385
1178.34	5.41429	1178.34	57.6053
1180.27	6.5556	1180.27	53.9503
1182.2	7.4069	1182.2	51.2606
1184.13	9.59862	1184.13	49.8182
1186.06	15.0734	1186.06	49.6238
1187.99	21.5302	1187.99	50.3801
1189.91	25.5148	1189.91	52.392
1191.84	28.5348	1191.84	56.3743
1193.77	32.0225	1193.77	61.4331
1195.7	34.6019	1195.7	65.4458
1197.63	35.0388	1197.63	67.5854
1199.56	33.7719	1199.56	68.1742
1201.48	31.821	1201.48	67.8329
1203.41	29.7593	1203.41	66.9769
1205.34	27.8021	1205.34	65.8889
1207.27	25.9562	1207.27	64.6375
1209.2	24.2294	1209.2	63.3008
1211.13	22.6097	1211.13	61.9422
1213.06	21.1023	1213.06	60.7019
1214.98	19.6882	1214.98	59.4888
1216.91	18.3844	1216.91	58.2279
1218.84	17.1748	1218.84	56.8994
1220.77	16.0724	1220.77	55.5648
1222.7	15.058	1222.7	54.1944
1224.63	14.141	1224.63	52.8264
1226.56	13.2914	1226.56	51.4353
1228.48	12.5145	1228.48	50.0421
1230.41	11.7801	1230.41	48.597
1232.34	11.0974	1232.34	47.1472
1234.27	10.4388	1234.27	45.6933
1236.2	9.81189	1236.2	44.3096
1238.13	9.19728	1238.13	43.0048
1240.06	8.60802	1240.06	41.838
1241.98	8	1241.98	40.8035
1243.91	7.39087	1243.91	39.9344
1245.84	6.76854	1245.84	39.1538
1247.77	6.1446	1247.77	38.4107
1249.7	5.49247	1249.7	37.6245
1251.63	4.83127	1251.63	36.798
1253.56	4.16624	1253.56	35.8509
1255.48	3.54261	1255.48	34.7642
1257.41	2.97027	1257.41	33.4852
1259.34	2.47938	1259.34	32.0521
1261.27	2.06186	1261.27	30.4315
1263.2	1.73262	1263.2	28.656
1265.13	1.47775	1265.13	26.6936
1267.06	1.30837	1267.06	24.6738
1268.98	1.19635	1268.98	22.7769
1270.91	1.1578	1270.91	21.4514
1272.84	1.16624	1272.84	20.633
1274.77	1.21098	1274.77	19.6032
1276.7	1.27223	1276.7	18.4272
1278.63	1.35893	1278.63	17.9014
1280.56	1.46084	1280.56	17.7675
1282.48	1.56929	1282.48	17.0875
1284.41	1.65067	1284.41	15.6833
1286.34	1.74064	1286.34	14.3128
1288.27	1.88539	1288.27	13.4554
1290.2	2.16655	1290.2	13.1164
1292.13	2.62096	1292.13	13.103
1294.06	3.33405	1294.06	13.5461
1295.98	4.44425	1295.98	14.6667
1297.91	6.15194	1297.91	16.7554
1299.84	8.45738	1299.84	19.8881
1301.77	10.7536	1301.77	23.9433
1303.7	11.6125	1303.7	28.1752
1305.63	10.0684	1305.63	31.3466
1307.56	7.12311	1307.56	32.1001
1309.48	4.68349	1309.48	30.3551
1311.41	3.29564	1311.41	27.4874
1313.34	2.55482	1313.34	25.3113
1315.27	2.24678	1315.27	24.8165
1317.2	2.23303	1317.2	25.8747
1319.13	2.37891	1319.13	27.9206
1321.06	2.75695	1321.06	30.4107
1322.98	3.62122	1322.98	33.006
1324.91	5.24603	1324.91	35.9102
1326.84	7.68152	1326.84	39.028
1328.77	10.8659	1328.77	42.1884
1330.7	14.5068	1330.7	45.1065
1332.63	18.3421	1332.63	47.761
1334.56	22.107	1334.56	49.9759
1336.48	25.7364	1336.48	51.8175
1338.41	29.0816	1338.41	53.378
1340.34	32.2338	1340.34	55.1619
1342.27	34.944	1342.27	56.6668
1344.2	37.5738	1344.2	57.715
1346.13	40.2965	1346.13	58.5375
1348.06	43.1951	1348.06	59.113
1349.98	46.5196	1349.98	59.1991
1351.91	51.0909	1351.91	58.5937
1353.84	58.0163	1353.84	56.7686
1355.77	67.9505	1355.77	53.6341
1357.7	78.0383	1357.7	49.8425
1359.63	84.7363	1359.63	46.8364
1361.56	85.7103	1361.56	44.9188
1363.48	84.2055	1363.48	43.6717
1365.41	83.7753	1365.41	42.1535
1367.34	83.6175	1367.34	40.7994
1369.27	76.7814	1369.27	41.0305
1371.2	64.2013	1371.2	42.7664
1373.13	51.738	1373.13	44.5376
1375.06	42.4162	1375.06	45.785
1376.98	36.9388	1376.98	45.7138
1378.91	33.2671	1378.91	44.9459
1380.84	30.5848	1380.84	43.7341
1382.77	28.5168	1382.77	42.0839
1384.7	26.8399	1384.7	40.0797
1386.63	25.2736	1386.63	37.7076
1388.56	23.7191	1388.56	34.8627
1390.48	22.3205	1390.48	31.6575
1392.41	20.9809	1392.41	28.3715
1394.34	19.382	1394.34	26.0484
1396.27	17.6937	1396.27	25.6984
1398.2	16.05	1398.2	26.8765
1400.13	14.2486	1400.13	29.1891
1402.05	12.7134	1402.05	30.8698
1403.98	11.2047	1403.98	31.7716
1405.91	9.53107	1405.91	32.1893
1407.84	8.19181	1407.84	31.8519
1409.77	7.07357	1409.77	30.758
1411.7	6.21367	1411.7	29.1875
1413.63	5.65569	1413.63	27.1871
1415.55	5.61952	1415.55	24.8971
1417.48	5.96357	1417.48	22.4839
1419.41	6.74342	1419.41	20.5908
1421.34	7.38156	1421.34	20.0388
1423.27	8.031	1423.27	20.8736
1425.2	8.6497	1425.2	23.7662
1427.13	9.15538	1427.13	27.7101
1429.05	9.64181	1429.05	32.7193
1430.98	10.6121	1430.98	38.4882
1432.91	12.5014	1432.91	43.1455
1434.84	15.5006	1434.84	46.3406
1436.77	20.9805	1436.77	50.5074
1438.7	26.558	1438.7	54.2629
1440.62	31.2021	1440.62	56.3412
1442.55	36.4151	1442.55	58.438
1444.48	41.2814	1444.48	60.0959
1446.41	45.8153	1446.41	61.2352
1448.34	50.514	1448.34	62.7617
1450.27	54.0882	1450.27	64.0478
1452.2	56.908	1452.2	64.7304
1454.12	58.8924	1454.12	64.6926
1456.05	60.73	1456.05	64.0815
1457.98	63.1801	1457.98	65.8717
1459.91	64.1102	1459.91	67.3179
1461.84	64.3608	1461.84	67.6417
1463.77	64.6107	1463.77	67.6016
1465.7	64.5815	1465.7	68.7725
1467.62	64.0094	1467.62	69.5649
1469.55	63.1277	1469.55	69.3082
1471.48	62.3869	1471.48	68.5649
1473.41	61.5823	1473.41	69.3589
1475.34	60.6803	1475.34	69.8904
1477.27	59.5281	1477.27	70.285
1479.2	58.2825	1479.2	70.1499
1481.12	56.7305	1481.12	69.5454
1483.05	54.9656	1483.05	68.9662
1484.98	52.8842	1484.98	67.4801
1486.91	50.5057	1486.91	65.2996
1488.84	47.4977	1488.84	62.7388
1490.77	43.7737	1490.77	61.0705
1492.7	40.0253	1492.7	59.9078
1494.62	36.4445	1494.62	58.694
1496.55	31.2864	1496.55	58.8644
1498.48	26.1114	1498.48	60.8687
1500.41	21.272	1500.41	62.965
1502.34	17.4661	1502.34	64.1673
1504.27	14.3051	1504.27	63.5787
1506.2	11.4017	1506.2	62.4498
1508.12	8.71938	1508.12	63.9227
1510.05	9.69654	1510.05	64.2188
1511.98	13.1549	1511.98	63.7002
1513.91	20.011	1513.91	62.6784
1515.84	28.7348	1515.84	60.961
1517.77	39.3251	1517.77	60.0425
1519.7	44.7821	1519.7	58.5963
1521.62	50.2363	1521.62	57.3867
1523.55	52.62	1523.55	56.9657
1525.48	53.6623	1525.48	55.9226
1527.41	53.8981	1527.41	55.3303
1529.34	53.7734	1529.34	54.8358
1531.27	52.9996	1531.27	53.8348
1533.2	52.3147	1533.2	53.0456
1535.12	50.9963	1535.12	53.4765
1537.05	50.0761	1537.05	52.5547
1538.98	48.6961	1538.98	51.2579
1540.91	47.23	1540.91	52.0303
1542.84	45.4357	1542.84	52.9262
1544.77	43.925	1544.77	53.6482
1546.7	42.042	1546.7	54.3543
1548.62	40.512	1548.62	53.7201
1550.55	38.3385	1550.55	52.5823
1552.48	36.5815	1552.48	50.3459
1554.41	34.2277	1554.41	46.0049
1556.34	32.5743	1556.34	41.5191
1558.27	30.7598	1558.27	37.4367
1560.19	28.1778	1560.19	39.5287
1562.12	26.2161	1562.12	42.9494
1564.05	24.1972	1564.05	47.4453
1565.98	21.7057	1565.98	53.0575
1567.91	20.4643	1567.91	55.7026
1569.84	19.358	1569.84	57.5443
1571.77	18.2022	1571.77	58.6016
1573.69	16.1603	1573.69	57.6981
1575.62	13.3899	1575.62	56.4925
1577.55	10.3978	1577.55	56.35
1579.48	10.0483	1579.48	55.6134
1581.41	9.99174	1581.41	53.9462
1583.34	9.36266	1583.34	51.7868
1585.27	7.19723	1585.27	48.7056
1587.19	5.1101	1587.19	44.7908
1589.12	3.18043	1589.12	39.1743
1591.05	2.31428	1591.05	32.2624
1592.98	1.60353	1592.98	24.9373
1594.91	1.76774	1594.91	20.6028
1596.84	2.10664	1596.84	20.8612
1598.77	4.09755	1598.77	26.0569
1600.69	8.00022	1600.69	32.9246
1602.62	15.9567	1602.62	39.8315
1604.55	26.9612	1604.55	44.8195
1606.48	39.746	1606.48	48.0659
1608.41	52.1544	1608.41	50.0848
1610.34	61.4936	1610.34	51.8837
1612.27	65.9167	1612.27	53.198
1614.19	66.6701	1614.19	53.8051
1616.12	68.5743	1616.12	54.1384
1618.05	73.1432	1618.05	55.6185
1619.98	75.3915	1619.98	55.5776
1621.91	75.6913	1621.91	55.1153
1623.84	73.7359	1623.84	55.4691
1625.77	71.0308	1625.77	55.95
1627.69	67.7844	1627.69	56.024
1629.62	64.5477	1629.62	56.87
1631.55	61.4255	1631.55	57.2736
1633.48	58.6255	1633.48	57.3503
1635.41	54.5562	1635.41	58.0955
1637.34	50.4314	1637.34	60.4106
1639.27	47.0962	1639.27	60.484
1641.19	43.918	1641.19	59.8006
1643.12	40.7466	1643.12	58.1136
1645.05	38.0243	1645.05	56.0427
1646.98	33.9508	1646.98	54.2421
1648.91	30.6836	1648.91	53.8549
1650.84	28.4494	1650.84	51.8802
1652.77	25.2556	1652.77	49.7376
1654.69	20.7416	1654.69	49.6686
1656.62	18.7439	1656.62	48.8087
1658.55	16.1838	1658.55	46.9013
1660.48	13.883	1660.48	44.8437
1662.41	11.2139	1662.41	42.2537
1664.34	8.9329	1664.34	40.1788
1666.27	7.20886	1666.27	37.4587
1668.19	5.7717	1668.19	34.2839
1670.12	3.98894	1670.12	30.3635
1672.05	3.02274	1672.05	27.2741
1673.98	2.20111	1673.98	23.5216
1675.91	1.64911	1675.91	19.0334
1677.84	1.25979	1677.84	15.1756
1679.77	1.23226	1679.77	11.795
1681.69	1.10332	1681.69	8.90762
1683.62	1.24868	1683.62	6.94571
1685.55	1.27891	1685.55	5.54371
1687.48	1.53153	1687.48	5.31235
1689.41	1.661	1689.41	5.20121
1691.34	1.99847	1691.34	5.54835
1693.27	2.174	1693.27	5.78847
1695.19	2.65682	1695.19	6.35351
1697.12	3.12215	1697.12	7.05287
1699.05	3.67067	1699.05	7.4896
1700.98	4.49514	1700.98	8.42107
1702.91	5.19179	1702.91	8.9346
1704.84	5.80192	1704.84	8.91222
1706.77	6.77071	1706.77	9.01425
1708.69	7.52937	1708.69	8.84442
1710.62	8.45485	1710.62	8.94067
1712.55	9.30969	1712.55	9.24582
1714.48	10.362	1714.48	10.4008
1716.41	11.4585	1716.41	12.3057
1718.34	13.0357	1718.34	16.194
1720.27	14.1864	1720.27	19.4006
1722.19	15.3134	1722.19	22.0072
1724.12	16.7248	1724.12	24.949
1726.05	18.2937	1726.05	27.6829
1727.98	20.0052	1727.98	30.0852
1729.91	22.3507	1729.91	32.836
1731.84	24.732	1731.84	34.9881
1733.77	28.8369	1733.77	38.2857
1735.69	33.5957	1735.69	42.9358
1737.62	36.3726	1737.62	44.6237
1739.55	40.4456	1739.55	47.3295
1741.48	44.2949	1741.48	50.2057
1743.41	47.6433	1743.41	52.4292
1745.34	50.7171	1745.34	54.4427
1747.27	53.4504	1747.27	55.7855
1749.19	56.0097	1749.19	57.1282
1751.12	58.6713	1751.12	59.0154
1753.05	60.57	1753.05	60.6352
1754.98	61.8635	1754.98	60.8887
1756.91	63.527	1756.91	61.6197
1758.84	64.8149	1758.84	62.3121
1760.76	65.8146	1760.76	62.3011
1762.69	67.3272	1762.69	63.3158
1764.62	67.9959	1764.62	63.7339
1766.55	68.6981	1766.55	63.5269
1768.48	69.5468	1768.48	63.7735
1770.41	70.1302	1770.41	63.4236
1772.34	71.0864	1772.34	63.863
1774.26	71.7132	1774.26	64.9941
1776.19	71.7871	1776.19	65.0886
1778.12	71.9521	1778.12	65.0835
1780.05	72.031	1780.05	64.9633
1781.98	72.1064	1781.98	65.3646
1783.91	71.9044	1783.91	65.2604
1785.84	72.0069	1785.84	65.5871
1787.76	71.839	1787.76	65.4752
1789.69	71.7539	1789.69	64.809
1791.62	71.9393	1791.62	64.4499
1793.55	72.3262	1793.55	65.2797
1795.48	72.1762	1795.48	65.2044
1797.41	72.2752	1797.41	64.9287
1799.34	72.5365	1799.34	64.4935
1801.26	73.2997	1801.26	64.5456

## Sheet: Fig. 1e
The optical energy gaps
PTBA		NTBA
Photon Energy (eV)	(αhv)2 (arb. units)	Photon Energy (eV)	(αhv)2 (arb. units)
0	0	0	0
0.01	0.10168	0.00553	0.00165
0.02	0.00291	0.01105	0.0115
0.03	0.00452	0.02658	0.02014
0.04	0.00543	0.04211	0.02141
0.05	0.13735	0.05763	0.15408
0.06	0.15812	0.07316	0.02587
0.07	0.01028	0.08868	0.01534
0.08	0.01123	0.09421	0.0011
0.09	0.01341	0.09974	0.00542
0.1	0.2408	0.10526	0.12514
0.11	0.01627	0.11079	0.11092
0.12	0.01694	0.12632	0.00463
0.13	0.01956	0.13184	0.05171
0.14	0.1988	0.14737	0.24293
0.15	0.02165	0.15289	0.00556
0.16	0.02524	0.16842	0.10086
0.17	0.03163	0.17395	0.01394
0.18	0.19196	0.18947	0.01056
0.19	0.10196	0.1905	0.1324
0.2	0.18488	0.20053	0.00115
0.21	0.12619	0.21158	0.00852
0.22	0.08507	0.22263	0.01574
0.23	0.02388	0.23368	0.02349
0.24	0.29386	0.24342	0.09982
0.25	0.16644	0.25447	0.08753
0.26	0.02445	0.26553	0.00234
0.27	0.03759	0.27105	0.01523
0.28	0.07045	0.28211	0.00113
0.29	0.14475	0.29316	0.00123
0.3	0.16867	0.30421	0.00113
0.31	0.1164	0.31526	0.00125
0.32	0.06252	0.32079	0.00104
0.33	0.16015	0.33184	0.00126
0.34	0.27521	0.34289	0.00153
0.35	0.05652	0.35395	0.00135
0.36	0.14889	0.365	0.00142
0.37	0.29837	0.37053	0.00146
0.38	0.18493	0.38158	0.0014
0.39	0.14701	0.39263	0.00155
0.4	0.07329	0.40368	0.0016
0.41	0.02505	0.41474	0.00167
0.42	0.13296	0.42026	0.00175
0.43	0.1117	0.43132	0.00181
0.44	0.11548	0.44684	0.00189
0.45	0.16274	0.45237	0.05203
0.46	0.11129	0.46789	0.05208
0.47	0.10949	0.47342	0.00211
0.48	0.11136	0.48895	0.00198
0.49	0.02373	0.49447	0.00214
0.5	0.0716	0.50553	0.03221
0.51	0.08427	0.51658	0.00247
0.52	0.08465	0.52763	0.00239
0.53	0.05874	0.53868	0.07944
0.54	0.1942	0.54974	0.03278
0.55	0.15791	0.55184	0.10317
0.56	0.01024	0.56289	0.00329
0.57	0.03452	0.57395	0.00333
0.58	0.11579	0.585	0.00341
0.59	0.06709	0.59605	0.00365
0.6	0.03351	0.60158	0.00384
0.61	0.06243	0.61263	0.00391
0.62	0.17491	0.62368	0.00403
0.63	0.08817	0.63026	0.00452
0.64	0.04818	0.64132	0.00473
0.65	0.15776	0.65237	0.00495
0.66	0.24471	0.66342	0.00506
0.67	0.05175	0.67447	0.0052
0.68	0.0252	0.68526	0.00524
0.69	0.00521	0.69079	0.09545
0.7	0.06974	0.70184	0.08274
0.71	0.01608	0.71289	0.00572
0.72	0.05834	0.72395	0.08584
0.73	0.2222	0.735	0.00591
0.74	0.08826	0.74053	0.00621
0.75	0.04297	0.75158	0.12634
0.76	0.03344	0.76263	0.11637
0.77	0.0437	0.77921	0.09653
0.78	0.18313	0.78474	0.00653
0.79	0.03232	0.79579	0.00678
0.8	0.11431	0.80684	0.00675
0.81	0.14266	0.81789	0.09678
0.82	0.03358	0.82895	0.00697
0.83	0.06731	0.83447	0.06698
0.84	0.0742	0.84553	0.00712
0.85	0.08233	0.85658	0.07714
0.86	0.03879	0.86763	0.00722
0.87	0.08344	0.87868	0.00732
0.88	0.02064	0.88974	0.00738
0.89	0.09765	0.89526	0.00744
0.9	0.01416	0.90632	0.00765
0.91	0.10089	0.91184	0.00762
0.92	0.02005	0.92289	0.0077
0.93	0.13274	0.93395	0.00765
0.94	0.07855	0.945	0.00791
0.95	0.19942	0.95053	0.00799
0.96	0.08365	0.96158	0.00805
0.97	0.00318	0.97263	0.05813
0.98	0.21477	0.98368	0.05813
0.99	0.01851	0.99474	0.00812
1	0.01279	1.00579	0.00814
1.01	0.03081	1.01684	0.00823
1.02	0.13163	1.02789	0.00829
1.03	0.03015	1.03895	0.00833
1.04	0.08403	1.04447	0.00836
1.05	0.01166	1.05553	0.00843
1.06	0.064	1.06658	0.0084
1.07	0.02745	1.07211	0.00843
1.08	0.05648	1.08763	0.00851
1.09	0.06295	1.09316	0.00848
1.1	0.06855	1.10868	0.00852
1.11	0.07573	1.11421	0.00856
1.12	0.03946	1.12184	0.00853
1.13	0.10148	1.13289	0.00849
1.14	0.09406	1.14395	0.00852
1.15	0.04177	1.155	0.00862
1.16	0.0738	1.16053	0.00866
1.17	0.11842	1.17158	0.00866
1.18	0.08313	1.18711	0.00055
1.19	0.03202	1.19263	0.00853
1.2	0.12242	1.20816	0.00856
1.21	0.05741	1.21368	0.00855
1.22	0.09004	1.22921	0.00867
1.23	0.01732	1.23474	0.00875
1.24	0.03105	1.24026	0.00874
1.25	0.06201	1.25579	0.00876
1.26	0.07112	1.26132	0.00879
1.27	0.06275	1.27684	0.00882
1.28	0.0429	1.28237	0.00886
1.29	0.14897	1.29789	0.00881
1.3	0.07711	1.30342	0.00887
1.31	0.16861	1.31211	0.0089
1.32	0.09955	1.32421	0.00881
1.33	0.13941	1.33526	0.00885
1.34	0.00039	1.34289	0.11892
1.35	0.00631	1.35395	0.11698
1.36	0.06171	1.365	0.01394
1.37	0.03642	1.37053	0.00896
1.38	0.01944	1.38158	0.00901
1.39	0.16314	1.39263	0.00905
1.4	0.22657	1.40368	0.01203
1.41	0.01378	1.41474	0.01511
1.42	0.05485	1.42026	0.01591
1.43	0.08463	1.43132	0.00921
1.44	0.14424	1.44789	0.00912
1.45	0.03501	1.45342	0.00916
1.46	0.0556	1.46447	0.00915
1.47	0.07839	1.47	0.0092
1.48	0.15021	1.48105	0.12925
1.49	0.22814	1.49211	0.0092
1.5	0.09699	1.50316	0.10913
1.51	0.14155	1.51974	0.0092
1.52	0.18255	1.52526	0.00926
1.53	0.05149	1.53079	0.00922
1.54	0.07101	1.54184	0.1492
1.55	0.07012	1.54737	0.01529
1.56	0.13852	1.55289	0.02219
1.57	0.05702	1.55842	0.01222
1.58	0.1741	1.56395	0.00918
1.59	0.13298	1.56947	0.00932
1.6	0.07752	1.575	0.00936
1.61	0.12485	1.58053	0.00937
1.62	0.18333	1.58605	0.00938
1.63	0.09965	1.59158	0.00933
1.64	0.19032	1.59711	0.01194
1.65	0.16276	1.60263	0.00945
1.66	0.13722	1.60816	0.00939
1.67	0.25262	1.61368	0.01542
1.68	0.09158	1.61921	0.00956
1.69	0.13416	1.62474	0.00959
1.7	0.22589	1.63026	0.10966
1.71	0.17517	1.63579	0.06958
1.72	0.24257	1.64132	0.06967
1.73	0.17067	1.64684	0.07971
1.74	0.29743	1.65237	0.07973
1.75	0.19464	1.65789	0.05097
1.76	0.19135	1.66342	0.00977
1.77	0.19674	1.66895	0.10987
1.78	0.1576	1.67447	0.16992
1.79	0.23354	1.68	0.20989
1.8	0.17117	1.68553	0.01003
1.81	0.17239	1.69105	0.05002
1.82	0.18159	1.69658	0.05998
1.83	0.22	1.70211	0.05013
1.84	0.21626	1.70763	0.19023
1.85	0.35608	1.71316	0.07028
1.86	0.30625	1.71868	0.07023
1.87	0.37174	1.72421	0.01028
1.88	0.28234	1.72974	0.01039
1.89	0.31003	1.73526	0.03042
1.9	0.27481	1.74079	0.06048
1.91	0.34377	1.74632	0.12056
1.92	0.38892	1.75184	0.04071
1.93	0.50003	1.75737	0.05068
1.94	0.43778	1.76289	0.04075
1.95	0.50756	1.76842	0.11078
1.96	0.4377	1.77395	0.2108
1.97	0.38263	1.77947	0.0309
1.98	0.42661	1.785	0.02096
1.99	0.49797	1.79053	0.12106
2	0.54768	1.79605	0.01108
2.01	0.508	1.80158	0.09124
2.02	0.6275	1.80711	0.06128
2.03	0.66096	1.81263	0.10131
2.04	0.75368	1.81816	0.1836
2.05	0.78451	1.82368	0.01141
2.06	0.74957	1.82921	0.1126
2.07	0.79341	1.83474	0.00332
2.08	0.98111	1.84026	0.11798
2.09	1.03884	1.84579	0.08508
2.1	1.0567	1.85132	0.15546
2.11	1.18238	1.85684	0.04448
2.12	1.21514	1.86237	0.2899
2.13	1.30991	1.86789	0.19794
2.14	1.45007	1.87342	0.06876
2.15	1.54679	1.87895	0.09503
2.16	1.68148	1.88447	0.327
2.17	1.80765	1.89	0.4253
2.18	1.96652	1.89553	0.21518
2.19	2.13456	1.90105	0.15151
2.2	2.35787	1.90658	0.10887
2.21	2.45368	1.9121	0.09838
2.22	2.77484	1.91763	0.38387
2.23	2.85504	1.92316	0.41364
2.24	3.12503	1.92868	0.39591
2.25	3.40894	1.93421	0.20789
2.26	3.71192	1.93973	0.37865
2.27	4.04763	1.94526	0.36399
2.28	4.37055	1.95079	0.27663
2.29	4.7601	1.95631	0.46385
2.3	5.09	1.96184	0.3702
2.31	5.55901	1.96737	0.53647
2.32	5.88022	1.97289	0.52835
2.33	6.23841	1.97842	0.51211
2.34	6.72424	1.98394	0.44999
2.35	7.09156	1.98947	0.49178
2.36	7.72549	1.995	0.5324
2.37	8.24178	2.00052	0.58791
2.38	8.73017	2.00605	0.55359
2.39	9.33178	2.01158	0.60846
2.4	9.93652	2.0171	0.6068
2.41	10.4952	2.02263	0.66274
2.42	11.2674	2.02816	0.56089
2.43	11.7822	2.03368	0.7249
2.44	12.4341	2.03921	0.74637
2.45	13.1072	2.04473	0.83451
2.46	13.8621	2.05026	0.7995
2.47	14.6051	2.05579	0.78927
2.48	15.281	2.06131	0.88484
2.49	16.2026	2.06684	0.98262
2.5	16.907	2.07237	1.01057
2.51	17.6233	2.07789	1.06388
2.52	18.462	2.08342	0.99327
2.53	19.2874	2.08894	1.07335
2.54	20.1435	2.09447	1.11249
2.55	21.0073	2.1	1.07783
2.56	21.9175	2.10552	1.00209
2.57	22.769	2.11105	1.26693
2.58	23.609	2.11658	1.26852
2.59	24.5251	2.1221	1.24724
2.6	25.3331	2.12763	1.36466
2.61	26.3046	2.13316	1.43407
2.62	27.1051	2.13868	1.3667
2.63	28.1583	2.14421	1.38926
2.64	28.8914	2.14973	1.59032
2.65	29.8229	2.15526	1.58743
2.66	30.6844	2.16079	1.45617
2.67	31.4693	2.16631	1.66208
2.68	32.3387	2.17184	1.56132
2.69	33.1856	2.17737	1.69627
2.7	33.9211	2.18289	1.63556
2.71	34.6794	2.18842	1.69281
2.72	35.3148	2.19394	1.75903
2.73	36.0906	2.19947	1.85134
2.74	36.8317	2.205	1.93198
2.75	37.4438	2.21052	1.85501
2.76	37.9657	2.21605	2.02923
2.77	38.5193	2.22158	1.9928
2.78	39.2804	2.2271	2.06766
2.79	39.7501	2.23263	2.07087
2.8	40.2985	2.23816	2.23061
2.81	40.7324	2.24368	2.17619
2.82	41.3226	2.24921	2.16544
2.83	41.757	2.25473	2.20554
2.84	42.2479	2.26026	2.39566
2.85	42.7259	2.26579	2.38433
2.86	43.1376	2.27131	2.45776
2.87	43.5503	2.27684	2.53354
2.88	43.9563	2.28237	2.48673
2.89	44.3719	2.28789	2.62911
2.9	44.7663	2.29342	2.47335
2.91	45.1335	2.29894	2.5302
2.92	45.498	2.30447	2.61455
2.93	45.7481	2.31	2.74553
2.94	46.1683	2.31552	2.84691
2.95	46.47	2.32105	2.86255
2.96	46.7522	2.32658	2.97733
2.97	47.0395	2.3321	2.99508
		2.33763	3.06045
		2.34316	3.03873
		2.34868	3.12525
		2.35421	3.19715
		2.35973	3.16869
		2.36526	3.32679
		2.37079	3.46087
		2.37631	3.57237
		2.38184	3.4851
		2.38737	3.54643
		2.39289	3.63205
		2.39842	3.592
		2.40394	3.75121
		2.40947	3.68047
		2.415	3.86144
		2.42052	3.93773
		2.42605	4.0619
		2.43158	4.08237
		2.4371	4.23412
		2.44263	4.31521
		2.44816	4.36258
		2.45368	4.39016
		2.45921	4.56861
		2.46473	4.5092
		2.47026	4.59156
		2.47579	4.76914
		2.48131	4.79059
		2.48684	4.88894
		2.49237	4.97686
		2.49789	5.09942
		2.50342	5.13116
		2.50894	5.31019
		2.51447	5.30906
		2.52	5.36407
		2.52552	5.44428
		2.53105	5.66462
		2.53658	5.71023
		2.5421	5.7157
		2.54763	5.73641
		2.55316	5.90183
		2.55868	6.05596
		2.56421	6.09656
		2.56973	6.2338
		2.57526	6.2497
		2.58079	6.43477
		2.58631	6.50447
		2.59184	6.5641
		2.59737	6.80039
		2.60289	6.81556
		2.60842	6.96594
		2.61394	6.99384
		2.61947	7.21602
		2.625	7.29987
		2.63052	7.42578
		2.63605	7.46223
		2.64158	7.67023
		2.6471	7.82865
		2.65263	7.84791
		2.65816	7.94487
		2.66368	8.04913
		2.66921	8.03662
		2.67473	8.24879
		2.68026	8.34564
		2.68579	8.55542
		2.69131	8.66199
		2.69684	8.73754
		2.70237	8.90168
		2.70789	8.98197
		2.71342	9.08183
		2.71894	9.24992
		2.72447	9.35741
		2.73	9.57801
		2.73552	9.58038
		2.74105	9.65306
		2.74658	10.0046
		2.7521	10.0914
		2.75763	10.1308
		2.76316	10.2274
		2.76868	10.469
		2.77421	10.564
		2.77973	10.6465
		2.78526	10.8434
		2.79079	10.9758
		2.79631	11.0449
		2.80184	11.3407
		2.80737	11.4972
		2.81289	11.5278
		2.81842	11.7314
		2.82394	11.8884
		2.82947	12.0239
		2.835	12.2278
		2.84052	12.2981
		2.84605	12.5367
		2.85158	12.8325
		2.8571	12.8539
		2.86263	13.07
		2.86816	13.2137
		2.87368	13.4053
		2.87921	13.4348
		2.88473	13.7424
		2.89026	13.862
		2.89579	14.0392
		2.90131	14.239
		2.90684	14.3857
		2.91237	14.5838
		2.91789	14.6611
		2.92342	14.9113
		2.92894	15.0503
		2.93447	15.1237
		2.94	15.2929
		2.94552	15.512
		2.95105	15.7983
		2.95658	16.0055
		2.9621	16.0666
		2.96763	16.2997
		2.97316	16.3426
		2.97868	16.5793
		2.98421	16.7665
		2.98973	16.9651
		2.99526	17.0538
		3.00079	17.2163
		3.00631	17.5007
		3.01184	17.5711
		3.01737	17.7915
		3.02289	17.9726
		3.02842	18.1447
		3.03394	18.4171
		3.03947	18.5087
		3.045	18.6204
		3.05052	18.9528
		3.05605	19.0178
		3.06158	19.194
		3.0671	19.4869
		3.07263	19.5679
		3.07816	19.7845
		3.08368	20.0159
		3.08921	20.1592
		3.09473	20.334
		3.10026	20.6183
		3.10579	20.7142
		3.11131	20.8597
		3.11684	21.1276
		3.12237	21.2093
		3.12789	21.3916
		3.13342	21.7105
		3.13894	21.8701
		3.14447	22.0429
		3.15	22.0861
		3.15552	22.3911
		3.16105	22.5318
		3.16658	22.8776
		3.1721	22.9156
		3.17763	23.0778
		3.18316	23.4474
		3.18868	23.5336
		3.19421	23.6373
		3.19973	23.9848
		3.20526	24.0911
		3.21079	24.4308
		3.21631	24.4766
		3.22184	24.7309
		3.22737	24.8487
		3.23289	25.0629
		3.23842	25.2898
		3.24394	25.4354
		3.24947	25.6115
		3.255	25.8111
		3.26052	26.086
		3.26605	26.2392
		3.27158	26.3813
		3.2771	26.7038
		3.28263	26.8187
		3.28816	27.0649
		3.29368	27.2589
		3.29921	27.442
		3.30473	27.656
		3.31026	27.8463
		3.31579	27.865
		3.32131	28.2948
		3.32684	28.4674
		3.33237	28.6259
		3.33789	28.8738
		3.34342	29.0485
		3.34894	29.3393
		3.35447	29.348
		3.36	29.5968
		3.36552	29.8715
		3.37105	29.9733
		3.37658	30.2133
		3.3821	30.3684
		3.38763	30.6537
		3.39316	30.8212
		3.39868	31.0182
		3.40421	31.296
		3.40973	31.4575
		3.41526	31.6809
		3.42079	31.7848
		3.42631	32.2896
		3.43184	32.2166
		3.43737	32.6802
		3.44289	32.6993
		3.44842	32.961
		3.45394	33.0839
		3.45947	33.1986
		3.465	33.3944
		3.47052	33.6402
		3.47605	34.0126
		3.48158	34.1609
		3.4871	34.2771
		3.49263	34.4258
		3.49816	34.7808
		3.50368	34.9912
		3.50921	35.0005
		3.51473	35.406
		3.52026	35.6125
		3.52579	35.9134
		3.53131	35.8204
		3.53684	36.067
		3.54237	36.4638
		3.54789	36.7363
		3.55342	36.9088
		3.55894	37.0963
		3.56447	37.2488
		3.57	37.5646
		3.57552	37.7629
		3.58105	37.8474
		3.58658	38.2552
		3.5921	38.3227
		3.59763	38.6878
		3.60316	38.799
		3.60868	39.259
		3.61421	39.2925
		3.61973	39.2963
		3.62526	39.7541
		3.63079	40.1814
		3.63631	40.0319
		3.64184	40.3995
		3.64737	40.5715
		3.65289	40.9513
		3.65842	40.8795
		3.66394	41.3308
		3.66947	41.6166
		3.675	41.8556
		3.68052	42.0141
		3.68605	42.1526
		3.69158	42.3668
		3.6971	42.6393
		3.70263	42.8066
		3.70816	43.1529
		3.71368	43.2856
		3.71921	43.6893
		3.72473	43.5711
		3.73026	43.8433
		3.73579	44.1605
		3.74131	44.68
		3.74684	44.8907
		3.75237	44.7878
		3.75789	45.2517
		3.76342	45.4541
		3.76894	45.5787
		3.77447	45.8563
		3.78	46.4802
		3.78552	46.1733
		3.79105	46.8905
		3.79658	46.744
		3.8021	47.0263

## Sheet: Fig. 1f
Electrical conductivity of PTBA and NTBN positive electrodes
	PTBA	NTBA
Sample Points	Conductivity (S cm−1)	Conductivity (S cm−1)
1	27.6	24.01
2	26.8	24.7
3	27	24.54
4	26.8	24.6

## Sheet: Fig. 2b
GCD curves of PTBA positive electrode
Specific Capacity (mAh g−1)	Potential (V)	Specific Capacity (mAh g−1)	Potential (V)
0	0	0	1.18
0.03047	0.02802	0.03348	1.17991
0.06095	0.0558	0.06695	1.17982
0.09142	0.07358	0.10043	1.17973
0.1219	0.08701	0.1339	1.17964
0.15237	0.09813	0.16738	1.17955
0.18285	0.10771	0.20085	1.17946
0.21332	0.11625	0.23433	1.17936
0.2438	0.12398	0.2678	1.17927
0.27427	0.13107	0.30128	1.17918
0.33522	0.14395	0.33475	1.17908
0.36569	0.14983	0.36823	1.17899
0.39617	0.15541	0.4017	1.17889
0.42664	0.16073	0.43518	1.17879
0.45712	0.16584	0.46865	1.17871
0.48759	0.17069	0.50213	1.17861
0.51807	0.17532	0.5356	1.17851
0.54854	0.17982	0.56908	1.17843
0.57902	0.18415	0.60255	1.17834
0.63997	0.19239	0.63603	1.17824
0.67044	0.19629	0.6695	1.17815
0.70091	0.20006	0.70298	1.17806
0.73139	0.2037	0.73645	1.17796
0.76186	0.20723	0.76993	1.17788
0.79234	0.21068	0.8034	1.17778
0.82281	0.21399	0.83688	1.17769
0.85329	0.21719	0.87035	1.17759
0.88376	0.22027	0.90383	1.1775
0.91424	0.22326	0.9373	1.1774
0.94471	0.22618	0.97078	1.17731
0.97519	0.22901	1.00425	1.17722
1.00566	0.23177	1.03772	1.17713
1.03613	0.23446	1.0712	1.17704
1.06661	0.23705	1.10467	1.17695
1.09708	0.23955	1.13815	1.17686
1.12756	0.242	1.17162	1.17676
1.15803	0.24437	1.2051	1.17667
1.18851	0.24668	1.23857	1.17659
1.21898	0.24893	1.27205	1.17649
1.24946	0.2511	1.30552	1.1764
1.27993	0.25323	1.339	1.17631
1.34088	0.25735	1.37247	1.17622
1.37135	0.25932	1.40595	1.17613
1.40183	0.26123	1.43942	1.17604
1.4323	0.26309	1.4729	1.17594
1.46278	0.26491	1.50637	1.17585
1.49325	0.26667	1.53985	1.17577
1.52373	0.26838	1.57332	1.17567
1.5542	0.27007	1.6068	1.17558
1.58468	0.27171	1.64027	1.17549
1.64562	0.27488	1.67375	1.1754
1.6761	0.27641	1.70722	1.17531
1.70657	0.2779	1.7407	1.17522
1.73705	0.27938	1.77417	1.17513
1.76752	0.28083	1.80765	1.17504
1.798	0.28222	1.84112	1.17495
1.82847	0.28358	1.8746	1.17486
1.85895	0.28489	1.90807	1.17477
1.88942	0.28618	1.94155	1.17468
1.9199	0.28744	1.97502	1.17459
1.95037	0.28868	2.00849	1.17449
1.98084	0.28988	2.04197	1.17441
2.04179	0.29221	2.07544	1.17431
2.07227	0.29333	2.10892	1.17422
2.10274	0.29443	2.14239	1.17413
2.13322	0.2955	2.17587	1.17404
2.16369	0.29654	2.20934	1.17395
2.19417	0.29756	2.24282	1.17386
2.22464	0.29856	2.27629	1.17377
2.25512	0.29954	2.30977	1.17368
2.28559	0.3005	2.34324	1.17359
2.34654	0.30236	2.37672	1.17349
2.37701	0.30327	2.41019	1.1734
2.40749	0.30417	2.44367	1.17332
2.43796	0.30503	2.47714	1.17323
2.46844	0.30588	2.51062	1.17313
2.49891	0.30671	2.54409	1.17305
2.52939	0.30752	2.57757	1.17295
2.55986	0.30832	2.61104	1.17286
2.59034	0.30909	2.64452	1.17277
2.65128	0.31062	2.67799	1.17268
2.68176	0.31137	2.71147	1.17259
2.71223	0.3121	2.74494	1.1725
2.74271	0.31281	2.77842	1.17241
2.77318	0.31352	2.81189	1.17232
2.80366	0.31421	2.84537	1.17223
2.83413	0.31487	2.87884	1.17214
2.86461	0.31555	2.91232	1.17205
2.89508	0.31622	2.94579	1.17196
2.92556	0.31688	2.97927	1.17187
2.95603	0.31753	3.01274	1.17178
2.9865	0.31817	3.04621	1.17169
3.04745	0.31943	3.07969	1.17161
3.07793	0.32005	3.11316	1.17152
3.1084	0.32065	3.14664	1.17144
3.13888	0.32125	3.18011	1.17135
3.16935	0.32184	3.21359	1.17126
3.19983	0.32243	3.24706	1.17117
3.2303	0.32301	3.28054	1.17108
3.26077	0.32359	3.31401	1.17099
3.29125	0.32416	3.34749	1.1709
3.3522	0.32528	3.38096	1.1708
3.38267	0.32584	3.41444	1.17071
3.41315	0.32641	3.44791	1.17062
3.44362	0.32695	3.48139	1.17053
3.4741	0.3275	3.51486	1.17044
3.50457	0.32803	3.54834	1.17035
3.53505	0.32855	3.58181	1.17026
3.56552	0.32906	3.61529	1.17017
3.59599	0.32958	3.64876	1.17008
3.65694	0.3306	3.68224	1.16999
3.68742	0.3311	3.71571	1.1699
3.71789	0.3316	3.74919	1.16981
3.74837	0.33208	3.78266	1.16972
3.77884	0.33256	3.81614	1.16963
3.80932	0.33304	3.84961	1.16953
3.87027	0.334	3.88309	1.16945
3.90074	0.33447	3.91656	1.16935
3.93121	0.33494	3.95004	1.16926
3.96169	0.3354	3.98351	1.16918
3.99216	0.33586	4.01698	1.16909
4.05311	0.33677	4.05046	1.169
4.08359	0.33722	4.08393	1.16891
4.11406	0.33767	4.11741	1.16882
4.14454	0.33811	4.15088	1.16873
4.17501	0.33854	4.18436	1.16864
4.20549	0.33899	4.21783	1.16855
4.23596	0.33942	4.25131	1.16846
4.26643	0.33985	4.28478	1.16836
4.29691	0.34028	4.31826	1.16827
4.35786	0.34111	4.35173	1.16818
4.38833	0.34153	4.38521	1.1681
4.41881	0.34195	4.41868	1.16801
4.44928	0.34236	4.45216	1.16792
4.47976	0.34277	4.48563	1.16783
4.51023	0.34317	4.51911	1.16774
4.54071	0.34357	4.55258	1.16764
4.57118	0.34397	4.58606	1.16756
4.63213	0.34475	4.61953	1.16747
4.6626	0.34514	4.65301	1.16737
4.69308	0.34554	4.68648	1.16729
4.72355	0.34592	4.71996	1.1672
4.75403	0.34631	4.75343	1.16711
4.7845	0.34669	4.78691	1.16702
4.81498	0.34707	4.82038	1.16693
4.84545	0.34745	4.85386	1.16684
4.87593	0.34782	4.88733	1.16675
4.9064	0.34819	4.92081	1.16666
4.93687	0.34857	4.95428	1.16657
4.96735	0.34893	4.98775	1.16648
4.99782	0.3493	5.02123	1.16639
5.05877	0.35004	5.0547	1.1663
5.08925	0.3504	5.08818	1.16621
5.11972	0.35077	5.12165	1.16612
5.1502	0.35113	5.15513	1.16603
5.18067	0.35149	5.1886	1.16594
5.21114	0.35184	5.22208	1.16585
5.24162	0.35219	5.25555	1.16576
5.27209	0.35253	5.28903	1.16567
5.33304	0.35322	5.3225	1.16558
5.36352	0.35356	5.35598	1.1655
5.39399	0.3539	5.38945	1.16541
5.42447	0.35424	5.42293	1.16532
5.45494	0.35458	5.4564	1.16523
5.48542	0.35491	5.48988	1.16513
5.51589	0.35524	5.52335	1.16504
5.54636	0.35557	5.55683	1.16495
5.57684	0.35589	5.5903	1.16487
5.63779	0.35654	5.62378	1.16478
5.66826	0.35687	5.65725	1.16469
5.69874	0.35719	5.69073	1.1646
5.72921	0.35751	5.7242	1.16451
5.75969	0.35783	5.75768	1.16443
5.79016	0.35815	5.79115	1.16434
5.82064	0.35847	5.82463	1.16426
5.85111	0.35879	5.8581	1.16417
5.88158	0.35911	5.89158	1.16409
5.91206	0.35942	5.92505	1.16401
5.94253	0.35973	5.95853	1.16392
5.97301	0.36003	5.992	1.16384
6.03396	0.36065	6.02547	1.16375
6.06443	0.36096	6.05895	1.16367
6.09491	0.36126	6.09242	1.16358
6.12538	0.36156	6.1259	1.16349
6.15586	0.36185	6.15937	1.1634
6.18633	0.36215	6.19285	1.1633
6.2168	0.36246	6.22632	1.16322
6.24728	0.36277	6.2598	1.16313
6.27775	0.36307	6.29327	1.16304
6.3387	0.36367	6.32675	1.16296
6.36918	0.36396	6.36022	1.16286
6.39965	0.36426	6.3937	1.16277
6.43013	0.36456	6.42717	1.16268
6.4606	0.36486	6.46065	1.16259
6.49108	0.36515	6.49412	1.1625
6.52155	0.36544	6.5276	1.16241
6.55202	0.36573	6.56107	1.16232
6.5825	0.36602	6.59455	1.16223
6.64345	0.3666	6.62802	1.16214
6.67392	0.36689	6.6615	1.16205
6.7044	0.36718	6.69497	1.16196
6.73487	0.36746	6.72845	1.16187
6.76535	0.36774	6.76192	1.16178
6.79582	0.36802	6.7954	1.1617
6.8263	0.36831	6.82887	1.1616
6.85677	0.36859	6.86235	1.16151
6.88724	0.36888	6.89582	1.16142
6.91772	0.36916	6.9293	1.16133
6.94819	0.36944	6.96277	1.16124
6.97867	0.36971	6.99624	1.16116
7.03962	0.37027	7.02972	1.16106
7.07009	0.37055	7.06319	1.16097
7.10057	0.37083	7.09667	1.16088
7.13104	0.37111	7.13014	1.16079
7.16152	0.37138	7.16362	1.1607
7.19199	0.37166	7.19709	1.16061
7.22246	0.37194	7.23057	1.16052
7.25294	0.37221	7.26404	1.16043
7.28341	0.37248	7.29752	1.16035
7.34436	0.37303	7.33099	1.16026
7.37484	0.37331	7.36447	1.16017
7.40531	0.37359	7.39794	1.16008
7.43579	0.37385	7.43142	1.15999
7.46626	0.37412	7.46489	1.1599
7.49673	0.3744	7.49837	1.15981
7.52721	0.37467	7.53184	1.15972
7.55768	0.37494	7.56532	1.15963
7.58816	0.3752	7.59879	1.15955
7.64911	0.37572	7.63227	1.15946
7.67958	0.37599	7.66574	1.15937
7.71006	0.37625	7.69922	1.15928
7.74053	0.37651	7.73269	1.15919
7.77101	0.37677	7.76617	1.1591
7.80148	0.37703	7.79964	1.15901
7.83195	0.37728	7.83312	1.15892
7.86243	0.37754	7.86659	1.15883
7.8929	0.3778	7.90007	1.15874
7.92338	0.37806	7.93354	1.15865
7.95385	0.37832	7.96702	1.15856
7.98433	0.37857	8.00049	1.15847
8.04528	0.37907	8.03396	1.15838
8.07575	0.37932	8.06744	1.15829
8.10623	0.37957	8.10091	1.15821
8.1367	0.37982	8.13439	1.15812
8.16717	0.38007	8.16786	1.15803
8.19765	0.38032	8.20134	1.15794
8.22812	0.38057	8.23481	1.15785
8.2586	0.38082	8.26829	1.15777
8.28907	0.38107	8.30176	1.15767
8.35002	0.38156	8.33524	1.15758
8.3805	0.38181	8.36871	1.1575
8.41097	0.38205	8.40219	1.15741
8.44145	0.3823	8.43566	1.15732
8.47192	0.38254	8.46914	1.15723
8.50239	0.38279	8.50261	1.15714
8.53287	0.38303	8.53609	1.15705
8.56334	0.38327	8.56956	1.15697
8.59382	0.38351	8.60304	1.15688
8.65477	0.384	8.63651	1.15679
8.68524	0.38424	8.66999	1.1567
8.71572	0.38448	8.70346	1.15661
8.74619	0.38471	8.73694	1.15652
8.77667	0.38495	8.77041	1.15643
8.80714	0.38519	8.80389	1.15634
8.83761	0.38542	8.83736	1.15626
8.89856	0.38589	8.87084	1.15617
8.92904	0.38613	8.90431	1.15608
8.95951	0.38637	8.93779	1.156
8.98999	0.3866	8.97126	1.15591
9.05094	0.38707	9.00473	1.15583
9.08141	0.3873	9.03821	1.15573
9.11189	0.38753	9.07168	1.15565
9.14236	0.38776	9.10516	1.15556
9.17283	0.38799	9.13863	1.15547
9.20331	0.38822	9.17211	1.15538
9.23378	0.38845	9.20558	1.15529
9.26426	0.38868	9.23906	1.15521
9.29473	0.3889	9.27253	1.15511
9.35568	0.38936	9.30601	1.15503
9.38616	0.38959	9.33948	1.15494
9.41663	0.38982	9.37296	1.15485
9.4471	0.39003	9.40643	1.15476
9.47758	0.39026	9.43991	1.15468
9.50805	0.39048	9.47338	1.15459
9.53853	0.39071	9.50686	1.1545
9.569	0.39093	9.54033	1.15441
9.59948	0.39115	9.57381	1.15432
9.66043	0.39159	9.60728	1.15423
9.6909	0.39181	9.64076	1.15415
9.72138	0.39203	9.67423	1.15406
9.75185	0.39225	9.70771	1.15397
9.78232	0.39247	9.74118	1.15388
9.8128	0.39269	9.77466	1.15379
9.84327	0.39291	9.80813	1.15371
9.87375	0.39312	9.84161	1.15362
9.90422	0.39334	9.87508	1.15353
9.9347	0.39355	9.90856	1.15343
9.96517	0.39377	9.94203	1.15335
9.99565	0.39399	9.97551	1.15326
10.0566	0.39442	10.009	1.15317
10.0871	0.39463	10.0425	1.15308
10.1175	0.39484	10.0759	1.15299
10.148	0.39506	10.1094	1.15291
10.1785	0.39527	10.1429	1.15282
10.209	0.39549	10.1763	1.15273
10.2394	0.3957	10.2098	1.15264
10.2699	0.39591	10.2433	1.15256
10.3309	0.39633	10.2768	1.15246
10.3613	0.39654	10.3102	1.15237
10.3918	0.39676	10.3437	1.15229
10.4223	0.39697	10.3772	1.1522
10.4528	0.39718	10.4107	1.15211
10.4832	0.3974	10.4442	1.15202
10.5137	0.3976	10.4776	1.15193
10.5442	0.39781	10.5111	1.15185
10.5747	0.39802	10.5446	1.15176
10.6356	0.39844	10.578	1.15167
10.6661	0.39865	10.6115	1.15158
10.6966	0.39885	10.645	1.15149
10.727	0.39905	10.6785	1.1514
10.7575	0.39926	10.7119	1.15131
10.788	0.39946	10.7454	1.15122
10.8185	0.39966	10.7789	1.15114
10.8489	0.39986	10.8124	1.15104
10.8794	0.40006	10.8459	1.15095
10.9099	0.40026	10.8793	1.15087
10.9404	0.40047	10.9128	1.15078
10.9708	0.40066	10.9463	1.15069
11.0318	0.40106	10.9797	1.1506
11.0623	0.40126	11.0132	1.15051
11.0927	0.40146	11.0467	1.15042
11.1232	0.40166	11.0802	1.15034
11.1537	0.40185	11.1136	1.15025
11.1842	0.40205	11.1471	1.15016
11.2146	0.40225	11.1806	1.15007
11.2451	0.40244	11.2141	1.14998
11.2756	0.40263	11.2476	1.1499
11.3365	0.40301	11.281	1.14981
11.367	0.40321	11.3145	1.14972
11.3975	0.4034	11.348	1.14964
11.4279	0.4036	11.3814	1.14955
11.4584	0.40379	11.4149	1.14946
11.4889	0.40398	11.4484	1.14937
11.5194	0.40418	11.4819	1.14928
11.5498	0.40438	11.5153	1.14919
11.5803	0.40456	11.5488	1.1491
11.6413	0.40494	11.5823	1.14901
11.6717	0.40513	11.6158	1.14893
11.7022	0.40532	11.6493	1.14883
11.7327	0.40551	11.6827	1.14874
11.7632	0.4057	11.7162	1.14865
11.7936	0.40589	11.7497	1.14856
11.8241	0.40608	11.7831	1.14847
11.8546	0.40626	11.8166	1.14838
11.8851	0.40645	11.8501	1.14829
11.9155	0.40664	11.8836	1.14819
11.946	0.40682	11.917	1.1481
11.9765	0.40701	11.9505	1.14801
12.0374	0.40739	11.984	1.14792
12.0679	0.40757	12.0175	1.14784
12.0984	0.40775	12.0509	1.14775
12.1289	0.40793	12.0844	1.14766
12.1593	0.40811	12.1179	1.14757
12.1898	0.40829	12.1514	1.14748
12.2203	0.40845	12.1848	1.14739
12.2508	0.40862	12.2183	1.14731
12.2812	0.4088	12.2518	1.14722
12.3422	0.40916	12.2853	1.14712
12.3727	0.40935	12.3187	1.14703
12.4031	0.40953	12.3522	1.14694
12.4336	0.40971	12.3857	1.14685
12.4641	0.40989	12.4192	1.14676
12.4946	0.41008	12.4526	1.14668
12.525	0.41026	12.4861	1.14658
12.5555	0.41044	12.5196	1.1465
12.586	0.41061	12.5531	1.14641
12.6469	0.41097	12.5865	1.14632
12.6774	0.41115	12.62	1.14623
12.7079	0.41133	12.6535	1.14614
12.7384	0.4115	12.687	1.14605
12.7688	0.41168	12.7204	1.14596
12.7993	0.41185	12.7539	1.14588
12.8298	0.41203	12.7874	1.14579
12.8603	0.41221	12.8209	1.1457
12.8907	0.41238	12.8543	1.14562
12.9212	0.41255	12.8878	1.14552
12.9517	0.41273	12.9213	1.14544
12.9822	0.4129	12.9548	1.14535
13.0431	0.41325	12.9882	1.14526
13.0736	0.41342	13.0217	1.14517
13.1041	0.4136	13.0552	1.14509
13.1345	0.41377	13.0887	1.145
13.165	0.41394	13.1221	1.14491
13.1955	0.41411	13.1556	1.14482
13.2259	0.41428	13.1891	1.14474
13.2564	0.41445	13.2226	1.14465
13.2869	0.41462	13.256	1.14456
13.3478	0.41496	13.2895	1.14447
13.3783	0.41512	13.323	1.14439
13.4088	0.4153	13.3565	1.1443
13.4393	0.41546	13.3899	1.14422
13.4697	0.41563	13.4234	1.14413
13.5002	0.4158	13.4569	1.14404
13.5307	0.41597	13.4904	1.14394
13.5612	0.41614	13.5238	1.14386
13.5916	0.4163	13.5573	1.14377
13.6526	0.41663	13.5908	1.14368
13.6831	0.41679	13.6243	1.14359
13.7135	0.41696	13.6577	1.1435
13.744	0.41712	13.6912	1.14341
13.7745	0.41729	13.7247	1.14333
13.805	0.41746	13.7582	1.14324
13.8354	0.41762	13.7916	1.14315
13.8659	0.41778	13.8251	1.14307
13.9269	0.41811	13.8586	1.14298
13.9573	0.41828	13.8921	1.14289
13.9878	0.41844	13.9255	1.1428
14.0488	0.41876	13.959	1.14271
14.0792	0.41893	13.9925	1.14263
14.1097	0.41909	14.026	1.14254
14.1402	0.41925	14.0594	1.14245
14.1707	0.41941	14.0929	1.14236
14.2011	0.41957	14.1264	1.14227
14.2316	0.41973	14.1599	1.14219
14.2621	0.41989	14.1933	1.1421
14.2926	0.42005	14.2268	1.14202
14.3535	0.42038	14.2603	1.14193
14.384	0.42055	14.2938	1.14184
14.4145	0.4207	14.3272	1.14175
14.4449	0.42086	14.3607	1.14166
14.4754	0.42102	14.3942	1.14157
14.5059	0.42118	14.4277	1.14148
14.5364	0.42134	14.4611	1.1414
14.5668	0.4215	14.4946	1.14131
14.5973	0.42166	14.5281	1.14122
14.6583	0.42198	14.5616	1.14114
14.6887	0.42213	14.595	1.14105
14.7192	0.42229	14.6285	1.14097
14.7497	0.42244	14.662	1.14088
14.7802	0.4226	14.6955	1.14079
14.8106	0.42275	14.7289	1.14071
14.8411	0.42291	14.7624	1.14062
14.8716	0.42306	14.7959	1.14053
14.902	0.42321	14.8294	1.14044
14.9325	0.42337	14.8628	1.14036
14.963	0.42352	14.8963	1.14027
14.9935	0.42367	14.9298	1.14018
15.0544	0.42398	14.9633	1.1401
15.0849	0.42413	14.9967	1.14001
15.1154	0.42428	15.0302	1.13992
15.1458	0.42443	15.0637	1.13983
15.1763	0.42458	15.0971	1.13975
15.2068	0.42474	15.1306	1.13966
15.2373	0.42489	15.1641	1.13957
15.2677	0.42504	15.1976	1.13948
15.2982	0.42519	15.231	1.13939
15.3592	0.42548	15.2645	1.13931
15.3896	0.42563	15.298	1.13922
15.4201	0.42578	15.3315	1.13913
15.4506	0.42593	15.365	1.13904
15.4811	0.42607	15.3984	1.13896
15.5115	0.42622	15.4319	1.13887
15.542	0.42637	15.4654	1.13878
15.5725	0.42651	15.4988	1.13869
15.6334	0.4268	15.5323	1.1386
15.6639	0.42695	15.5658	1.13851
15.6944	0.42709	15.5993	1.13843
15.7249	0.42725	15.6327	1.13834
15.7553	0.42739	15.6662	1.13825
15.7858	0.42754	15.6997	1.13816
15.8163	0.42768	15.7332	1.13808
15.8468	0.42783	15.7667	1.13799
15.8772	0.42798	15.8001	1.1379
15.9077	0.42812	15.8336	1.13781
15.9382	0.42826	15.8671	1.13772
15.9687	0.4284	15.9006	1.13764
15.9991	0.42855	15.934	1.13755
16.0601	0.42883	15.9675	1.13746
16.0906	0.42897	16.001	1.13738
16.121	0.42912	16.0344	1.13729
16.1515	0.42926	16.0679	1.1372
16.182	0.4294	16.1014	1.13712
16.2125	0.42954	16.1349	1.13703
16.2429	0.42968	16.1684	1.13694
16.2734	0.42982	16.2018	1.13685
16.3344	0.43011	16.2353	1.13676
16.3648	0.43025	16.2688	1.13668
16.3953	0.43039	16.3023	1.13659
16.4258	0.43053	16.3357	1.1365
16.4563	0.43067	16.3692	1.13641
16.4867	0.43081	16.4027	1.13633
16.5172	0.43095	16.4362	1.13624
16.5477	0.43109	16.4696	1.13615
16.5782	0.43123	16.5031	1.13606
16.6391	0.43151	16.5366	1.13597
16.6696	0.43165	16.57	1.13589
16.7	0.43178	16.6035	1.1358
16.7305	0.43192	16.637	1.13571
16.761	0.43206	16.6705	1.13562
16.7915	0.43219	16.7039	1.13553
16.8219	0.43233	16.7374	1.13544
16.8524	0.43246	16.7709	1.13536
16.8829	0.4326	16.8044	1.13527
16.9134	0.43274	16.8378	1.13518
16.9438	0.43288	16.8713	1.1351
16.9743	0.43301	16.9048	1.13501
17.0353	0.43329	16.9383	1.13492
17.0657	0.43342	16.9718	1.13483
17.0962	0.43356	17.0052	1.13475
17.1267	0.43369	17.0387	1.13466
17.1572	0.43383	17.0722	1.13457
17.1876	0.43396	17.1056	1.13449
17.2181	0.43409	17.1391	1.1344
17.2486	0.43423	17.1726	1.13432
17.2791	0.43436	17.2061	1.13423
17.34	0.43463	17.2395	1.13414
17.3705	0.43477	17.273	1.13405
17.401	0.4349	17.3065	1.13397
17.4314	0.43503	17.34	1.13388
17.4619	0.43516	17.3734	1.1338
17.4924	0.43529	17.4069	1.13371
17.5229	0.43543	17.4404	1.13362
17.5533	0.43557	17.4739	1.13353
17.5838	0.4357	17.5073	1.13344
17.6447	0.43596	17.5408	1.13336
17.6752	0.43609	17.5743	1.13327
17.7057	0.43622	17.6078	1.13318
17.7362	0.43635	17.6412	1.1331
17.7666	0.43648	17.6747	1.13301
17.7971	0.43661	17.7082	1.13292
17.8276	0.43674	17.7417	1.13284
17.8581	0.43687	17.7751	1.13275
17.8885	0.437	17.8086	1.13266
17.919	0.43712	17.8421	1.13258
17.9495	0.43725	17.8756	1.13249
17.98	0.43738	17.909	1.1324
18.0409	0.43764	17.9425	1.13232
18.0714	0.43776	17.976	1.13223
18.1019	0.43789	18.0095	1.13214
18.1323	0.43802	18.0429	1.13205
18.1628	0.43814	18.0764	1.13196
18.1933	0.43827	18.1099	1.13187
18.2238	0.4384	18.1434	1.13178
18.2542	0.43852	18.1768	1.1317
18.2847	0.43865	18.2103	1.13161
18.3457	0.43891	18.2438	1.13152
18.3761	0.43903	18.2773	1.13144
18.4066	0.43916	18.3107	1.13135
18.4371	0.43929	18.3442	1.13126
18.4676	0.43941	18.3777	1.13117
18.498	0.43954	18.4112	1.13108
18.5285	0.43966	18.4446	1.131
18.559	0.43979	18.4781	1.13091
18.5895	0.43991	18.5116	1.13082
18.6504	0.44016	18.5451	1.13073
18.6809	0.44028	18.5785	1.13064
18.7114	0.44041	18.612	1.13056
18.7418	0.44053	18.6455	1.13047
18.7723	0.44066	18.679	1.13038
18.8028	0.44078	18.7124	1.1303
18.8333	0.4409	18.7459	1.13021
18.8637	0.44102	18.7794	1.13013
18.8942	0.44115	18.8129	1.13004
18.9247	0.44127	18.8463	1.12996
18.9552	0.44139	18.8798	1.12987
18.9856	0.44152	18.9133	1.12978
19.0466	0.44177	18.9468	1.12969
19.0771	0.44189	18.9802	1.12961
19.1075	0.44201	19.0137	1.12952
19.138	0.44213	19.0472	1.12943
19.1685	0.44225	19.0807	1.12935
19.199	0.44238	19.1141	1.12926
19.2294	0.4425	19.1476	1.12917
19.2599	0.44262	19.1811	1.12909
19.2904	0.44274	19.2146	1.129
19.3513	0.44298	19.248	1.12892
19.3818	0.4431	19.2815	1.12883
19.4123	0.44322	19.315	1.12874
19.4428	0.44334	19.3485	1.12864
19.4732	0.44346	19.3819	1.12856
19.5037	0.44357	19.4154	1.12848
19.5342	0.4437	19.4489	1.12839
19.5647	0.44382	19.4824	1.1283
19.5951	0.44395	19.5158	1.12821
19.6561	0.44419	19.5493	1.12813
19.6866	0.44431	19.5828	1.12804
19.717	0.44443	19.6163	1.12795
19.7475	0.44455	19.6497	1.12787
19.778	0.44467	19.6832	1.12778
19.8085	0.44479	19.7167	1.12769
19.8389	0.44491	19.7502	1.12761
19.8694	0.44503	19.7836	1.12752
19.8999	0.44515	19.8171	1.12743
19.9303	0.44527	19.8506	1.12734
19.9608	0.44539	19.8841	1.12725
19.9913	0.44551	19.9175	1.12717
20.0522	0.44574	19.951	1.12708
20.0827	0.44585	19.9845	1.12699
20.1132	0.44597	20.0179	1.1269
20.1437	0.44608	20.0514	1.12681
20.1741	0.4462	20.0849	1.12673
20.2046	0.44631	20.1184	1.12664
20.2351	0.44643	20.1518	1.12656
20.2656	0.44655	20.1853	1.12647
20.296	0.44666	20.2188	1.12638
20.357	0.44689	20.2523	1.1263
20.3875	0.44701	20.2858	1.12621
20.4179	0.44713	20.3192	1.12613
20.4484	0.44724	20.3527	1.12604
20.4789	0.44736	20.3862	1.12595
20.5094	0.44747	20.4197	1.12586
20.5398	0.44758	20.4531	1.12578
20.5703	0.44769	20.4866	1.12569
20.6313	0.44792	20.5201	1.1256
20.6617	0.44804	20.5536	1.12552
20.6922	0.44815	20.587	1.12543
20.7227	0.44827	20.6205	1.12535
20.7532	0.44838	20.654	1.12527
20.7836	0.44849	20.6874	1.12518
20.8141	0.4486	20.7209	1.12509
20.8446	0.44872	20.7544	1.12501
20.8751	0.44883	20.7879	1.12492
20.9055	0.44894	20.8213	1.12484
20.936	0.44905	20.8548	1.12476
20.9665	0.44917	20.8883	1.12467
20.9969	0.44928	20.9218	1.12459
21.0579	0.4495	20.9552	1.1245
21.0884	0.44961	20.9887	1.12442
21.1188	0.44972	21.0222	1.12432
21.1493	0.44983	21.0557	1.12423
21.1798	0.44994	21.0892	1.12415
21.2103	0.45005	21.1226	1.12406
21.2407	0.45016	21.1561	1.12398
21.2712	0.45027	21.1896	1.12389
21.3322	0.45049	21.2231	1.12381
21.3626	0.4506	21.2565	1.12372
21.3931	0.45071	21.29	1.12364
21.4236	0.45082	21.3235	1.12355
21.4541	0.45093	21.357	1.12347
21.4845	0.45105	21.3904	1.12338
21.515	0.45115	21.4239	1.12329
21.5455	0.45126	21.4574	1.12321
21.576	0.45137	21.4908	1.12312
21.6369	0.45159	21.5243	1.12304
21.6674	0.4517	21.5578	1.12294
21.6979	0.45181	21.5913	1.12286
21.7283	0.45192	21.6247	1.12278
21.7588	0.45203	21.6582	1.12269
21.7893	0.45213	21.6917	1.12261
21.8198	0.45224	21.7252	1.12252
21.8502	0.45235	21.7586	1.12243
21.8807	0.45246	21.7921	1.12235
21.9112	0.45257	21.8256	1.12226
21.9417	0.45267	21.8591	1.12217
21.9721	0.45278	21.8925	1.12209
22.0636	0.45311	21.926	1.122
22.094	0.45321	21.9595	1.12192
22.1245	0.45332	21.993	1.12183
22.155	0.45343	22.0264	1.12175
22.1855	0.45353	22.0599	1.12166
22.2159	0.45364	22.0934	1.12157
22.2464	0.45375	22.1269	1.12149
22.2769	0.45385	22.1603	1.1214
22.3378	0.45406	22.1938	1.12132
22.3683	0.45417	22.2273	1.12123
22.3988	0.45428	22.2608	1.12115
22.4293	0.45438	22.2942	1.12106
22.4597	0.45449	22.3277	1.12097
22.4902	0.4546	22.3612	1.12089
22.5207	0.4547	22.3947	1.12081
22.5511	0.45481	22.4281	1.12072
22.5816	0.45491	22.4616	1.12063
22.6426	0.45511	22.4951	1.12054
22.673	0.45521	22.5286	1.12046
22.7035	0.45531	22.562	1.12038
22.734	0.45541	22.5955	1.12028
22.7645	0.4555	22.629	1.1202
22.795	0.4556	22.6625	1.12012
22.8254	0.4557	22.6959	1.12003
22.8559	0.4558	22.7294	1.11994
22.8864	0.45591	22.7629	1.11986
22.9169	0.45601	22.7964	1.11977
22.9473	0.45612	22.8298	1.11969
22.9778	0.45622	22.8633	1.1196
23.0388	0.45643	22.8968	1.11951
23.0692	0.45654	22.9303	1.11942
23.0997	0.45664	22.9637	1.11934
23.1302	0.45674	22.9972	1.11925
23.1606	0.45685	23.0307	1.11917
23.1911	0.45695	23.0642	1.11908
23.2216	0.45705	23.0976	1.119
23.2521	0.45716	23.1311	1.11891
23.2825	0.45726	23.1646	1.11883
23.3435	0.45747	23.1981	1.11874
23.374	0.45757	23.2315	1.11865
23.4044	0.45767	23.265	1.11857
23.4349	0.45777	23.2985	1.11848
23.4654	0.45787	23.332	1.11839
23.4959	0.45797	23.3654	1.11831
23.5263	0.45807	23.3989	1.11822
23.5568	0.45817	23.4324	1.11813
23.5873	0.45827	23.4659	1.11805
23.6482	0.45848	23.4993	1.11796
23.6787	0.45858	23.5328	1.11787
23.7092	0.45868	23.5663	1.11778
23.7397	0.45878	23.5998	1.1177
23.7701	0.45888	23.6332	1.11761
23.8006	0.45899	23.6667	1.11752
23.8311	0.45908	23.7002	1.11743
23.8616	0.45919	23.7337	1.11734
23.892	0.45929	23.7671	1.11725
23.9225	0.45939	23.8006	1.11716
23.953	0.45948	23.8341	1.11707
23.9835	0.45958	23.8676	1.11698
24.0444	0.45978	23.901	1.11689
24.0749	0.45988	23.9345	1.1168
24.1054	0.45998	23.968	1.11672
24.1358	0.46008	24.0015	1.11664
24.1663	0.46018	24.0349	1.11655
24.1968	0.46028	24.0684	1.11646
24.2273	0.46037	24.1019	1.11638
24.2577	0.46047	24.1354	1.11629
24.2882	0.46057	24.1688	1.1162
24.3492	0.46077	24.2023	1.11611
24.3796	0.46087	24.2358	1.11603
24.4101	0.46096	24.2693	1.11594
24.4406	0.46106	24.3027	1.11585
24.4711	0.46116	24.3362	1.11577
24.5015	0.46126	24.3697	1.11568
24.532	0.46136	24.4032	1.11559
24.5625	0.46146	24.4366	1.11551
24.5929	0.46155	24.4701	1.11542
24.6234	0.46165	24.5036	1.11533
24.6844	0.46184	24.5371	1.11525
24.7148	0.46193	24.5705	1.11516
24.7453	0.46203	24.604	1.11508
24.7758	0.46213	24.6375	1.11499
24.8063	0.46222	24.671	1.11491
24.8367	0.46233	24.7044	1.11482
24.8672	0.46242	24.7379	1.11473
24.8977	0.46252	24.7714	1.11465
24.9282	0.46261	24.8049	1.11457
24.9586	0.46271	24.8383	1.11448
24.9891	0.46281	24.8718	1.1144
25.0501	0.463	24.9053	1.11431
25.0805	0.4631	24.9388	1.11422
25.111	0.46319	24.9722	1.11414
25.1415	0.46329	25.0057	1.11405
25.172	0.46338	25.0392	1.11397
25.2024	0.46348	25.0726	1.11388
25.2329	0.46357	25.1061	1.1138
25.2634	0.46367	25.1396	1.11371
25.2939	0.46376	25.1731	1.11362
25.3548	0.46395	25.2066	1.11354
25.3853	0.46405	25.24	1.11345
25.4158	0.46414	25.2735	1.11337
25.4462	0.46424	25.307	1.11329
25.4767	0.46433	25.3405	1.11321
25.5072	0.46443	25.3739	1.11312
25.5377	0.46452	25.4074	1.11303
25.5681	0.46462	25.4409	1.11295
25.5986	0.46471	25.4744	1.11286
25.6596	0.4649	25.5078	1.11278
25.69	0.465	25.5413	1.11269
25.7205	0.46509	25.5748	1.11261
25.751	0.46518	25.6083	1.11252
25.7814	0.46528	25.6417	1.11243
25.8119	0.46537	25.6752	1.11235
25.8424	0.46546	25.7087	1.11227
25.8729	0.46556	25.7421	1.11218
25.9033	0.46565	25.7756	1.11209
25.9338	0.46575	25.8091	1.11201
25.9643	0.46585	25.8426	1.11192
25.9948	0.46594	25.876	1.11183
26.0557	0.46613	25.9095	1.11174
26.0862	0.46622	25.943	1.11166
26.1167	0.46631	25.9765	1.11157
26.1471	0.46641	26.0099	1.11149
26.1776	0.4665	26.0434	1.1114
26.2081	0.46659	26.0769	1.11132
26.2386	0.46668	26.1104	1.11123
26.2691	0.46677	26.1439	1.11114
26.2995	0.46687	26.1773	1.11106
26.3605	0.46706	26.2108	1.11097
26.3909	0.46715	26.2443	1.11089
26.4214	0.46725	26.2778	1.1108
26.4519	0.46734	26.3112	1.11072
26.4824	0.46744	26.3447	1.11063
26.5128	0.46754	26.3782	1.11055
26.5433	0.46763	26.4117	1.11046
26.5738	0.46772	26.4451	1.11038
26.6347	0.46791	26.4786	1.11029
26.6652	0.468	26.5121	1.11021
26.6957	0.46809	26.5455	1.11012
26.7262	0.46818	26.579	1.11004
26.7566	0.46828	26.6125	1.10995
26.7871	0.46837	26.646	1.10988
26.8176	0.46846	26.6794	1.10979
26.8481	0.46855	26.7129	1.10971
26.8785	0.46865	26.7464	1.10963
26.909	0.46873	26.7799	1.10954
26.9395	0.46883	26.8133	1.10945
26.97	0.46892	26.8468	1.10937
27.0309	0.46911	26.8803	1.10929
27.0614	0.4692	26.9138	1.1092
27.0919	0.46928	26.9473	1.10912
27.1223	0.46938	26.9807	1.10903
27.1528	0.46947	27.0142	1.10895
27.1833	0.46956	27.0477	1.10886
27.2138	0.46964	27.0811	1.10877
27.2442	0.46974	27.1146	1.10868
27.2747	0.46983	27.1481	1.1086
27.3357	0.47001	27.1816	1.10851
27.3661	0.4701	27.215	1.10843
27.3966	0.47019	27.2485	1.10835
27.4271	0.47028	27.282	1.10826
27.4576	0.47037	27.3155	1.10818
27.488	0.47046	27.3489	1.1081
27.5185	0.47055	27.3824	1.10801
27.549	0.47064	27.4159	1.10792
27.5795	0.47073	27.4494	1.10784
27.6099	0.47082	27.4828	1.10776
27.6709	0.471	27.5163	1.10767
27.7014	0.47109	27.5498	1.10759
27.7318	0.47118	27.5833	1.10751
27.7623	0.47126	27.6167	1.10741
27.7928	0.47135	27.6502	1.10733
27.8233	0.47144	27.6837	1.10725
27.8537	0.47153	27.7172	1.10716
27.8842	0.47162	27.7506	1.10708
27.9147	0.47171	27.7841	1.107
27.9452	0.47179	27.8176	1.1069
27.9756	0.47188	27.8511	1.10682
28.0366	0.47206	27.8845	1.10674
28.067	0.47215	27.918	1.10665
28.0975	0.47224	27.9515	1.10657
28.128	0.47233	27.985	1.10649
28.1585	0.47242	28.0184	1.1064
28.1889	0.4725	28.0519	1.10632
28.2194	0.47259	28.0854	1.10623
28.2499	0.47268	28.1189	1.10615
28.2804	0.47277	28.1523	1.10606
28.3413	0.47294	28.1858	1.10597
28.3718	0.47303	28.2193	1.10589
28.4023	0.47311	28.2528	1.10581
28.4327	0.4732	28.2862	1.10572
28.4632	0.47329	28.3197	1.10563
28.4937	0.47337	28.3532	1.10555
28.5242	0.47346	28.3867	1.10546
28.5546	0.47354	28.4201	1.10538
28.5851	0.47363	28.4536	1.10529
28.6461	0.4738	28.4871	1.10521
28.6765	0.47389	28.5206	1.10513
28.707	0.47397	28.554	1.10504
28.7375	0.47406	28.5875	1.10495
28.768	0.47415	28.621	1.10487
28.7984	0.47424	28.6545	1.10478
28.8289	0.47432	28.6879	1.1047
28.8594	0.47441	28.7214	1.10461
28.8899	0.4745	28.7549	1.10453
28.9203	0.47458	28.7884	1.10444
28.9508	0.47467	28.8218	1.10436
28.9813	0.47476	28.8553	1.10428
29.0117	0.47484	28.8888	1.10419
29.0727	0.47502	28.9223	1.1041
29.1032	0.4751	28.9557	1.10402
29.1336	0.47519	28.9892	1.10393
29.1641	0.47527	29.0227	1.10385
29.1946	0.47536	29.0562	1.10377
29.2251	0.47544	29.0896	1.10368
29.2555	0.47553	29.1231	1.1036
29.286	0.47561	29.1566	1.10352
29.347	0.47578	29.1901	1.10343
29.3774	0.47587	29.2235	1.10335
29.4079	0.47595	29.257	1.10326
29.4384	0.47604	29.2905	1.10318
29.4689	0.47613	29.324	1.1031
29.4993	0.47621	29.3574	1.10301
29.5298	0.4763	29.3909	1.10292
29.5603	0.47638	29.4244	1.10284
29.5908	0.47647	29.4579	1.10276
29.6517	0.47663	29.4913	1.10268
29.6822	0.47672	29.5248	1.1026
29.7127	0.47681	29.5583	1.10252
29.7431	0.47689	29.5918	1.10244
29.7736	0.47697	29.6252	1.10236
29.8041	0.47706	29.6587	1.10228
29.8346	0.47714	29.6922	1.1022
29.865	0.47723	29.7257	1.10212
29.8955	0.47731	29.7591	1.10204
29.926	0.4774	29.7926	1.10196
29.9565	0.47748	29.8261	1.10187
29.9869	0.47757	29.8596	1.10178
30.0479	0.47774	29.893	1.1017
30.0784	0.47782	29.9265	1.10161
30.1088	0.47791	29.96	1.10153
30.1393	0.478	29.9934	1.10144
30.1698	0.47808	30.0269	1.10136
30.2003	0.47816	30.0604	1.10127
30.2307	0.47825	30.0939	1.10118
30.2612	0.47833	30.1273	1.1011
30.2917	0.47841	30.1608	1.10101
30.3526	0.47858	30.1943	1.10093
30.3831	0.47866	30.2278	1.10084
30.4136	0.47875	30.2613	1.10075
30.4441	0.47883	30.2947	1.10067
30.4745	0.47891	30.3282	1.10059
30.505	0.479	30.3617	1.1005
30.5355	0.47908	30.3952	1.10041
30.566	0.47916	30.4286	1.10033
30.5964	0.47925	30.4621	1.10025
30.6574	0.47941	30.4956	1.10016
30.6879	0.47949	30.5291	1.10008
30.7183	0.47958	30.5625	1.09999
30.7488	0.47966	30.596	1.09991
30.7793	0.47974	30.6295	1.09982
30.8098	0.47983	30.6629	1.09974
30.8402	0.47991	30.6964	1.09965
30.8707	0.48	30.7299	1.09957
30.9012	0.48008	30.7634	1.09948
30.9317	0.48017	30.7968	1.0994
30.9621	0.48025	30.8303	1.09932
30.9926	0.48033	30.8638	1.09924
31.0536	0.4805	30.8973	1.09915
31.084	0.48058	30.9307	1.09906
31.1145	0.48067	30.9642	1.09898
31.145	0.48075	30.9977	1.0989
31.1755	0.48084	31.0312	1.09881
31.2059	0.48092	31.0647	1.09873
31.2364	0.481	31.0981	1.09864
31.2669	0.48108	31.1316	1.09856
31.2973	0.48117	31.1651	1.09848
31.3583	0.48133	31.1986	1.09839
31.3888	0.48141	31.232	1.09831
31.4192	0.48149	31.2655	1.09822
31.4497	0.48157	31.299	1.09814
31.4802	0.48166	31.3325	1.09806
31.5107	0.48174	31.3659	1.09797
31.5411	0.48182	31.3994	1.09788
31.5716	0.4819	31.4329	1.09781
31.6326	0.48207	31.4663	1.09772
31.663	0.48215	31.4998	1.09764
31.6935	0.48223	31.5333	1.09755
31.724	0.48231	31.5668	1.09746
31.7545	0.4824	31.6002	1.09738
31.7849	0.48248	31.6337	1.0973
31.8154	0.48256	31.6672	1.09721
31.8459	0.48264	31.7007	1.09713
31.8764	0.48272	31.7341	1.09704
31.9068	0.4828	31.7676	1.09696
31.9373	0.48289	31.8011	1.09687
31.9678	0.48296	31.8346	1.09679
31.9983	0.48304	31.8681	1.0967
32.0592	0.4832	31.9015	1.09662
32.0897	0.48328	31.935	1.09653
32.1202	0.48337	31.9685	1.09645
32.1506	0.48344	32.0019	1.09636
32.1811	0.48353	32.0354	1.09628
32.2116	0.48361	32.0689	1.09619
32.242	0.48369	32.1024	1.0961
32.2725	0.48377	32.1358	1.09602
32.3335	0.48393	32.1693	1.09594
32.364	0.48401	32.2028	1.09585
32.3944	0.48409	32.2363	1.09577
32.4249	0.48417	32.2697	1.09569
32.4554	0.48425	32.3032	1.0956
32.4858	0.48433	32.3367	1.09552
32.5163	0.48442	32.3702	1.09543
32.5468	0.48449	32.4036	1.09534
32.5773	0.48457	32.4371	1.09526
32.6382	0.48473	32.4706	1.09518
32.6687	0.48481	32.5041	1.0951
32.6992	0.48489	32.5375	1.09501
32.7296	0.48497	32.571	1.09493
32.7601	0.48505	32.6045	1.09485
32.7906	0.48512	32.638	1.09476
32.8211	0.48521	32.6714	1.09468
32.8516	0.48529	32.7049	1.09459
32.882	0.48537	32.7384	1.09451
32.9125	0.48545	32.7719	1.09442
32.943	0.48552	32.8053	1.09434
32.9734	0.48561	32.8388	1.09426
33.0344	0.48577	32.8723	1.09417
33.0649	0.48585	32.9058	1.09409
33.0953	0.48593	32.9392	1.094
33.1258	0.48601	32.9727	1.09392
33.1563	0.48609	33.0062	1.09383
33.1868	0.48617	33.0397	1.09375
33.2172	0.48625	33.0731	1.09366
33.2477	0.48633	33.1066	1.09358
33.2782	0.4864	33.1401	1.09349
33.3391	0.48656	33.1736	1.09341
33.3696	0.48664	33.207	1.09332
33.4001	0.48672	33.2405	1.09323
33.4306	0.48679	33.274	1.09315
33.461	0.48688	33.3075	1.09307
33.4915	0.48696	33.3409	1.09298
33.522	0.48703	33.3744	1.0929
33.5525	0.48711	33.4079	1.09281
33.5829	0.48719	33.4414	1.09273
33.6439	0.48734	33.4748	1.09265
33.6744	0.48742	33.5083	1.09257
33.7048	0.4875	33.5418	1.09248
33.7353	0.48758	33.5753	1.0924
33.7658	0.48766	33.6087	1.09232
33.7963	0.48774	33.6422	1.09224
33.8267	0.48781	33.6757	1.09216
33.8572	0.48789	33.7092	1.09207
33.8877	0.48797	33.7426	1.09198
33.9181	0.48804	33.7761	1.0919
33.9486	0.48813	33.8096	1.09182
33.9791	0.48821	33.8431	1.09173
34.0401	0.48836	33.8765	1.09165
34.0705	0.48845	33.91	1.09157
34.101	0.48853	33.9435	1.09148
34.1315	0.48861	33.977	1.0914
34.1619	0.48868	34.0104	1.09132
34.1924	0.48876	34.0439	1.09123
34.2229	0.48884	34.0774	1.09115
34.2534	0.48892	34.1109	1.09106
34.2839	0.489	34.1443	1.09098
34.3448	0.48915	34.1778	1.0909
34.3753	0.48924	34.2113	1.09081
34.4057	0.48931	34.2448	1.09073
34.4362	0.48939	34.2782	1.09064
34.4667	0.48947	34.3117	1.09056
34.4972	0.48955	34.3452	1.09047
34.5276	0.48963	34.3787	1.09039
34.5581	0.48971	34.4121	1.0903
34.5886	0.48978	34.4456	1.09022
34.6495	0.48994	34.4791	1.09014
34.68	0.49002	34.5126	1.09005
34.7105	0.4901	34.546	1.08997
34.741	0.49018	34.5795	1.08988
34.7714	0.49025	34.613	1.0898
34.8019	0.49033	34.6465	1.08971
34.8324	0.49041	34.6799	1.08963
34.8629	0.49049	34.7134	1.08955
34.8933	0.49057	34.7469	1.08946
34.9238	0.49065	34.7804	1.08938
34.9543	0.49072	34.8138	1.08929
34.9848	0.4908	34.8473	1.08921
35.0457	0.49096	34.8808	1.08913
35.0762	0.49104	34.9143	1.08905
35.1067	0.49112	34.9477	1.08896
35.1371	0.4912	34.9812	1.08888
35.1676	0.49127	35.0147	1.08879
35.1981	0.49135	35.0481	1.08871
35.2286	0.49143	35.0816	1.08862
35.259	0.49151	35.1151	1.08854
35.2895	0.49159	35.1486	1.08846
35.3505	0.49175	35.182	1.08837
35.3809	0.49182	35.2155	1.08829
35.4114	0.4919	35.249	1.08821
35.4419	0.49198	35.2825	1.08812
35.4724	0.49206	35.316	1.08804
35.5028	0.49214	35.3494	1.08795
35.5333	0.49221	35.3829	1.08787
35.5638	0.49229	35.4164	1.08778
35.5943	0.49236	35.4498	1.0877
35.6552	0.49252	35.4833	1.08762
35.6857	0.49259	35.5168	1.08753
35.7161	0.49267	35.5503	1.08745
35.7466	0.49275	35.5838	1.08736
35.7771	0.49283	35.6172	1.08728
35.8076	0.4929	35.6507	1.08719
35.8381	0.49298	35.6842	1.08711
35.8685	0.49305	35.7176	1.08703
35.899	0.49313	35.7511	1.08694
35.9295	0.49321	35.7846	1.08685
35.9599	0.49329	35.8181	1.08677
35.9904	0.49336	35.8516	1.08667
36.0514	0.49352	35.885	1.08659
36.0819	0.49359	35.9185	1.0865
36.1123	0.49367	35.952	1.08642
36.1428	0.49374	35.9855	1.08633
36.1733	0.49382	36.0189	1.08624
36.2037	0.4939	36.0524	1.08616
36.2342	0.49397	36.0859	1.08607
36.2647	0.49405	36.1193	1.08599
36.2952	0.49412	36.1528	1.08591
36.3561	0.49428	36.1863	1.08582
36.3866	0.49435	36.2198	1.08574
36.4171	0.49443	36.2533	1.08565
36.4475	0.4945	36.2867	1.08556
36.478	0.49458	36.3202	1.08548
36.5085	0.49466	36.3537	1.08539
36.539	0.49473	36.3871	1.0853
36.5694	0.49481	36.4206	1.08522
36.5999	0.49488	36.4541	1.08514
36.6609	0.49503	36.4876	1.08505
36.6913	0.49511	36.5211	1.08497
36.7218	0.49518	36.5545	1.08489
36.7523	0.49526	36.588	1.08481
36.7828	0.49533	36.6215	1.08472
36.8132	0.49541	36.6549	1.08464
36.8437	0.49548	36.6884	1.08455
36.8742	0.49556	36.7219	1.08446
36.9047	0.49564	36.7554	1.08439
36.9351	0.49571	36.7888	1.0843
36.9656	0.49579	36.8223	1.08421
36.9961	0.49586	36.8558	1.08413
37.057	0.49601	36.8893	1.08405
37.0875	0.49608	36.9228	1.08397
37.118	0.49616	36.9562	1.08388
37.1484	0.49623	36.9897	1.0838
37.1789	0.49631	37.0232	1.08372
37.2094	0.49639	37.0566	1.08363
37.2399	0.49646	37.0901	1.08355
37.2704	0.49653	37.1236	1.08347
37.3008	0.4966	37.1571	1.08339
37.3618	0.49675	37.1905	1.08331
37.3922	0.49682	37.224	1.08322
37.4227	0.49689	37.2575	1.08314
37.4532	0.49697	37.291	1.08305
37.4837	0.49704	37.3244	1.08297
37.5142	0.49712	37.3579	1.08289
37.5446	0.49719	37.3914	1.08281
37.5751	0.49727	37.4249	1.08272
37.636	0.49742	37.4583	1.08264
37.6665	0.49749	37.4918	1.08255
37.697	0.49756	37.5253	1.08247
37.7275	0.49764	37.5588	1.08239
37.758	0.49772	37.5922	1.0823
37.7884	0.49779	37.6257	1.08222
37.8189	0.49786	37.6592	1.08213
37.8494	0.49794	37.6927	1.08205
37.8798	0.49801	37.7261	1.08197
37.9103	0.49809	37.7596	1.08188
37.9408	0.49816	37.7931	1.0818
37.9713	0.49823	37.8266	1.08172
38.0322	0.49838	37.86	1.08163
38.0627	0.49845	37.8935	1.08155
38.0932	0.49853	37.927	1.08146
38.1236	0.4986	37.9605	1.08137
38.1541	0.49867	37.9939	1.0813
38.1846	0.49875	38.0274	1.08121
38.2151	0.49882	38.0609	1.08113
38.2455	0.49889	38.0944	1.08104
38.276	0.49897	38.1278	1.08096
38.337	0.49912	38.1613	1.08087
38.3674	0.49919	38.1948	1.08079
38.3979	0.49926	38.2283	1.0807
38.4284	0.49934	38.2617	1.08062
38.4589	0.49941	38.2952	1.08053
38.4893	0.49949	38.3287	1.08045
38.5198	0.49956	38.3622	1.08037
38.5503	0.49963	38.3956	1.08029
38.5808	0.4997	38.4291	1.0802
38.6417	0.49985	38.4626	1.08012
38.6722	0.49993	38.4961	1.08004
38.7027	0.5	38.5295	1.07995
38.7331	0.50008	38.563	1.07987
38.7636	0.50015	38.5965	1.07979
38.7941	0.50023	38.63	1.0797
38.8246	0.5003	38.6634	1.07962
38.855	0.50037	38.6969	1.07954
38.8855	0.50045	38.7304	1.07945
38.916	0.50052	38.7639	1.07937
38.9464	0.5006	38.7973	1.07929
38.9769	0.50067	38.8308	1.07921
39.0379	0.50082	38.8643	1.07913
39.0684	0.50089	38.8978	1.07905
39.0988	0.50096	38.9312	1.07897
39.1293	0.50104	38.9647	1.07889
39.1598	0.50111	38.9982	1.07881
39.1902	0.50119	39.0317	1.07872
39.2207	0.50126	39.0651	1.07864
39.2512	0.50134	39.0986	1.07856
39.2817	0.5014	39.1321	1.07847
39.3426	0.50155	39.1656	1.07839
39.3731	0.50163	39.199	1.0783
39.4036	0.5017	39.2325	1.07822
39.434	0.50177	39.266	1.07814
39.4645	0.50185	39.2995	1.07805
39.495	0.50192	39.3329	1.07797
39.5255	0.50199	39.3664	1.07788
39.5559	0.50207	39.3999	1.0778
39.5864	0.50214	39.4334	1.07772
39.6474	0.50228	39.4668	1.07763
39.6778	0.50235	39.5003	1.07755
39.7083	0.50241	39.5338	1.07747
39.7388	0.50248	39.5673	1.07739
39.7693	0.50255	39.6007	1.0773
39.7997	0.50262	39.6342	1.07722
39.8302	0.50269	39.6677	1.07715
39.8607	0.50275	39.7012	1.07706
39.8912	0.50282	39.7346	1.07698
39.9216	0.50289	39.7681	1.07689
39.9521	0.50296	39.8016	1.0768
39.9826	0.50303	39.8351	1.07672
40.0435	0.50318	39.8685	1.07664
40.074	0.50325	39.902	1.07656
40.1045	0.50333	39.9355	1.07647
40.135	0.5034	39.969	1.07639
40.1654	0.50347	40.0024	1.0763
40.1959	0.50355	40.0359	1.07622
40.2264	0.50362	40.0694	1.07614
40.2569	0.50369	40.1028	1.07606
40.2873	0.50377	40.1363	1.07597
40.3483	0.50391	40.1698	1.07589
40.3787	0.50399	40.2033	1.07581
40.4092	0.50406	40.2368	1.07573
40.4397	0.50413	40.2702	1.07564
40.4702	0.5042	40.3037	1.07555
40.5007	0.50427	40.3372	1.07547
40.5311	0.50435	40.3706	1.07539
40.5616	0.50442	40.4041	1.07531
40.5921	0.5045	40.4376	1.07522
40.6225	0.50457	40.4711	1.07513
40.653	0.50464	40.5046	1.07505
40.714	0.50478	40.538	1.07497
40.7445	0.50485	40.5715	1.07489
40.7749	0.50493	40.605	1.0748
40.8054	0.505	40.6384	1.07472
40.8359	0.50507	40.6719	1.07464
40.8663	0.50514	40.7054	1.07455
40.8968	0.50522	40.7389	1.07448
40.9273	0.50529	40.7724	1.07439
40.9578	0.50536	40.8058	1.07431
40.9883	0.50543	40.8393	1.07422
41.0492	0.50557	40.8728	1.07414
41.0797	0.50565	40.9062	1.07405
41.1101	0.50572	40.9397	1.07397
41.1406	0.50579	40.9732	1.07389
41.1711	0.50587	41.0067	1.07381
41.2016	0.50594	41.0401	1.07372
41.232	0.50601	41.0736	1.07364
41.2625	0.50609	41.1071	1.07356
41.293	0.50616	41.1406	1.07347
41.3539	0.50631	41.1741	1.0734
41.3844	0.50638	41.2075	1.07331
41.4149	0.50645	41.241	1.07324
41.4454	0.50652	41.2745	1.07315
41.4758	0.50659	41.3079	1.07307
41.5063	0.50666	41.3414	1.07299
41.5368	0.50674	41.3749	1.07291
41.5673	0.50681	41.4084	1.07283
41.5977	0.50688	41.4419	1.07274
41.6587	0.50702	41.4753	1.07267
41.6892	0.50709	41.5088	1.07258
41.7196	0.50716	41.5423	1.0725
41.7501	0.50724	41.5757	1.07242
41.7806	0.50731	41.6092	1.07234
41.8111	0.50738	41.6427	1.07226
41.8415	0.50745	41.6762	1.07218
41.872	0.50752	41.7097	1.07209
41.9025	0.50759	41.7431	1.072
41.933	0.50766	41.7766	1.07192
41.9634	0.50774	41.8101	1.07184
41.9939	0.50781	41.8436	1.07175
42.0549	0.50794	41.877	1.07167
42.0853	0.50802	41.9105	1.07159
42.1158	0.50809	41.944	1.07151
42.1463	0.50816	41.9774	1.07143
42.1767	0.50823	42.0109	1.07134
42.2072	0.5083	42.0444	1.07126
42.2377	0.50837	42.0779	1.07118
42.2682	0.50844	42.1113	1.0711
42.2987	0.50852	42.1448	1.07101
42.3291	0.50859	42.1783	1.07093
42.3901	0.50873	42.2118	1.07085
42.4205	0.5088	42.2452	1.07076
42.451	0.50887	42.2787	1.07068
42.4815	0.50895	42.3122	1.0706
42.512	0.50902	42.3457	1.07052
42.5425	0.50909	42.3791	1.07043
42.5729	0.50916	42.4126	1.07035
42.6339	0.5093	42.4461	1.07026
42.6643	0.50937	42.4796	1.07018
42.6948	0.50944	42.513	1.07009
42.7253	0.50951	42.5465	1.07001
42.7558	0.50959	42.58	1.06993
42.7862	0.50966	42.6135	1.06984
42.8167	0.50973	42.6469	1.06976
42.8472	0.5098	42.6804	1.06967
42.8777	0.50987	42.7139	1.06959
42.9081	0.50994	42.7474	1.06951
42.9386	0.51001	42.7808	1.06943
42.9691	0.51008	42.8143	1.06934
42.9996	0.51015	42.8478	1.06926
43.0605	0.5103	42.8813	1.06917
43.091	0.51037	42.9147	1.06909
43.1215	0.51044	42.9482	1.069
43.1519	0.51051	42.9817	1.06892
43.1824	0.51058	43.0152	1.06884
43.2129	0.51064	43.0486	1.06875
43.2434	0.51071	43.0821	1.06867
43.2738	0.51078	43.1156	1.06859
43.3043	0.51085	43.1491	1.06851
43.3348	0.51092	43.1825	1.06843
43.3653	0.51099	43.216	1.06835
43.3957	0.51107	43.2495	1.06826
43.4567	0.51121	43.283	1.06818
43.4872	0.51128	43.3164	1.0681
43.5176	0.51135	43.3499	1.06801
43.5481	0.51142	43.3834	1.06793
43.6091	0.51156	43.4169	1.06785
43.6395	0.51163	43.4503	1.06777
43.67	0.5117	43.4838	1.06768
43.7005	0.51177	43.5173	1.0676
43.7309	0.51184	43.5508	1.06752
43.7614	0.51192	43.5842	1.06743
43.7919	0.51199	43.6177	1.06735
43.8224	0.51206	43.6512	1.06727
43.8528	0.51213	43.6847	1.06719
43.9138	0.51227	43.7181	1.06711
43.9443	0.51234	43.7516	1.06702
43.9748	0.51241	43.7851	1.06694
44.0357	0.51255	43.8186	1.06685
44.0662	0.51262	43.852	1.06678
44.0966	0.5127	43.8855	1.06669
44.1271	0.51276	43.919	1.0666
44.1576	0.51284	43.9525	1.06652
44.1881	0.51291	43.9859	1.06644
44.2186	0.51298	44.0194	1.06636
44.249	0.51305	44.0529	1.06628
44.2795	0.51312	44.0864	1.06619
44.31	0.51319	44.1198	1.06611
44.3404	0.51326	44.1533	1.06603
44.4014	0.5134	44.1868	1.06594
44.4319	0.51347	44.2203	1.06586
44.4623	0.51354	44.2537	1.06578
44.4928	0.51361	44.2872	1.06569
44.5538	0.51375	44.3207	1.06561
44.5842	0.51382	44.3542	1.06553
44.6147	0.51389	44.3876	1.06545
44.6757	0.51403	44.4211	1.06536
44.7061	0.5141	44.4546	1.06528
44.7366	0.51418	44.4881	1.06519
44.7671	0.51425	44.5215	1.06512
44.7976	0.51432	44.555	1.06504
44.828	0.51439	44.5885	1.06495
44.8585	0.51447	44.622	1.06486
44.889	0.51454	44.6554	1.06479
44.9195	0.51461	44.6889	1.06469
44.9499	0.51469	44.7224	1.06462
44.9804	0.51475	44.7559	1.06454
45.0414	0.5149	44.7893	1.06445
45.0718	0.51497	44.8228	1.06437
45.1023	0.51504	44.8563	1.06428
45.1328	0.5151	44.8898	1.0642
45.1633	0.51518	44.9232	1.06412
45.1937	0.51525	44.9567	1.06404
45.2242	0.51532	44.9902	1.06396
45.2547	0.5154	45.0237	1.06388
45.2852	0.51547	45.0571	1.0638
45.3461	0.51561	45.0906	1.06372
45.3766	0.51568	45.1241	1.06364
45.407	0.51575	45.1576	1.06355
45.4375	0.51582	45.191	1.06347
45.468	0.51589	45.2245	1.06339
45.4985	0.51595	45.258	1.06331
45.529	0.51602	45.2914	1.06322
45.5594	0.51609	45.3249	1.06314
45.5899	0.51616	45.3584	1.06306
45.6508	0.5163	45.3919	1.06298
45.6813	0.51637	45.4254	1.0629
45.7118	0.51644	45.4588	1.06281
45.7423	0.51651	45.4923	1.06273
45.7728	0.51658	45.5258	1.06265
45.8337	0.51672	45.5592	1.06257
45.8642	0.51679	45.5927	1.06249
45.8946	0.51686	45.6262	1.0624
45.9251	0.51693	45.6597	1.06232
45.9556	0.517	45.6932	1.06224
45.9861	0.51707	45.7266	1.06216
46.047	0.51721	45.7601	1.06207
46.0775	0.51728	45.7936	1.06199
46.108	0.51735	45.827	1.06191
46.1384	0.51742	45.8605	1.06183
46.1689	0.51748	45.894	1.06175
46.1994	0.51755	45.9275	1.06167
46.2299	0.51763	45.9609	1.06158
46.2603	0.5177	45.9944	1.0615
46.2908	0.51777	46.0279	1.06142
46.3518	0.51791	46.0614	1.06133
46.3822	0.51798	46.0949	1.06125
46.4127	0.51805	46.1283	1.06116
46.4432	0.51812	46.1618	1.06108
46.4737	0.51819	46.1953	1.061
46.5041	0.51825	46.2287	1.06092
46.5346	0.51832	46.2622	1.06084
46.5651	0.5184	46.2957	1.06075
46.5956	0.51846	46.3292	1.06067
46.6565	0.5186	46.3627	1.06059
46.687	0.51867	46.3961	1.0605
46.7175	0.51874	46.4296	1.06042
46.7479	0.51881	46.4631	1.06034
46.7784	0.51888	46.4965	1.06026
46.8089	0.51895	46.53	1.06017
46.8394	0.51902	46.5635	1.06009
46.9003	0.51915	46.597	1.06001
46.9308	0.51922	46.6305	1.05993
46.9612	0.51929	46.6639	1.05984
46.9917	0.51936	46.6974	1.05977
47.0527	0.5195	46.7309	1.05969
47.0832	0.51957	46.7644	1.0596
47.1136	0.51964	46.7978	1.05952
47.1441	0.5197	46.8313	1.05943
47.1746	0.51978	46.8648	1.05935
47.205	0.51984	46.8982	1.05927
47.2355	0.51991	46.9317	1.05918
47.266	0.51998	46.9652	1.0591
47.2965	0.52005	46.9987	1.05902
47.3574	0.52018	47.0321	1.05894
47.3879	0.52026	47.0656	1.05886
47.4184	0.52032	47.0991	1.05878
47.4489	0.52039	47.1326	1.05869
47.4793	0.52046	47.166	1.05861
47.5098	0.52053	47.1995	1.05853
47.5403	0.52059	47.233	1.05845
47.5707	0.52066	47.2665	1.05836
47.6622	0.52087	47.2999	1.05828
47.6926	0.52094	47.3334	1.05819
47.7231	0.52101	47.3669	1.05812
47.7536	0.52108	47.4004	1.05804
47.7841	0.52115	47.4338	1.05795
47.8145	0.52122	47.4673	1.05787
47.845	0.52128	47.5008	1.05779
47.8755	0.52135	47.5343	1.05771
47.906	0.52142	47.5677	1.05762
47.9364	0.52149	47.6012	1.05754
47.9669	0.52156	47.6347	1.05747
47.9974	0.52163	47.6682	1.05738
48.0583	0.52177	47.7016	1.0573
48.0888	0.52184	47.7351	1.05721
48.1193	0.52191	47.7686	1.05713
48.1498	0.52198	47.8021	1.05705
48.1802	0.52205	47.8355	1.05697
48.2107	0.52212	47.869	1.05689
48.2412	0.52219	47.9025	1.0568
48.2717	0.52226	47.936	1.05672
48.3326	0.52239	47.9694	1.05663
48.3631	0.52247	48.0029	1.05655
48.3936	0.52253	48.0364	1.05647
48.4545	0.52267	48.0699	1.05639
48.485	0.52274	48.1033	1.0563
48.5155	0.52281	48.1368	1.05622
48.5459	0.52288	48.1703	1.05614
48.5764	0.52295	48.2038	1.05605
48.6373	0.52309	48.2372	1.05597
48.6678	0.52316	48.2707	1.05588
48.6983	0.52322	48.3042	1.05579
48.7288	0.5233	48.3377	1.05571
48.7593	0.52336	48.3711	1.05562
48.7897	0.52343	48.4046	1.05554
48.8202	0.52351	48.4381	1.05546
48.8507	0.52357	48.4716	1.05537
48.8811	0.52364	48.505	1.05529
48.9116	0.52371	48.5385	1.0552
48.9421	0.52378	48.572	1.05512
48.9726	0.52385	48.6055	1.05503
49.0335	0.52399	48.6389	1.05496
49.064	0.52406	48.6724	1.05487
49.0945	0.52413	48.7059	1.05478
49.1249	0.5242	48.7394	1.05471
49.1554	0.52426	48.7728	1.05462
49.1859	0.52433	48.8063	1.05454
49.2164	0.5244	48.8398	1.05446
49.2468	0.52447	48.8733	1.05438
49.2773	0.52454	48.9067	1.05429
49.3383	0.52468	48.9402	1.05421
49.3687	0.52475	48.9737	1.05414
49.3992	0.52481	49.0072	1.05405
49.4297	0.52488	49.0406	1.05397
49.4602	0.52495	49.0741	1.05389
49.4906	0.52502	49.1076	1.0538
49.5211	0.52509	49.1411	1.05372
49.5516	0.52516	49.1745	1.05364
49.5821	0.52523	49.208	1.05355
49.643	0.52537	49.2415	1.05347
49.6735	0.52543	49.275	1.05339
49.704	0.5255	49.3084	1.05331
49.7344	0.52557	49.3419	1.05323
49.7649	0.52564	49.3754	1.05315
49.7954	0.52571	49.4089	1.05306
49.8259	0.52577	49.4423	1.05298
49.8868	0.52591	49.4758	1.0529
49.9173	0.52598	49.5093	1.05282
49.9478	0.52605	49.5428	1.05274
49.9782	0.52611	49.5762	1.05266
50.0392	0.52625	49.6097	1.05257
50.0697	0.52632	49.6432	1.0525
50.1001	0.52639	49.6767	1.05241
50.1306	0.52646	49.7101	1.05233
50.1611	0.52653	49.7436	1.05224
50.1915	0.5266	49.7771	1.05216
50.222	0.52667	49.8106	1.05208
50.2525	0.52673	49.844	1.052
50.283	0.5268	49.8775	1.05192
50.3439	0.52694	49.911	1.05184
50.3744	0.52701	49.9445	1.05176
50.4049	0.52708	49.9779	1.05167
50.4353	0.52714	50.0114	1.05159
50.4658	0.52722	50.0449	1.05151
50.4963	0.52728	50.0784	1.05143
50.5268	0.52735	50.1118	1.05135
50.5573	0.52742	50.1453	1.05127
50.5877	0.52749	50.1788	1.05118
50.6487	0.52763	50.2122	1.0511
50.6791	0.5277	50.2457	1.05102
50.7096	0.52777	50.2792	1.05094
50.7401	0.52784	50.3127	1.05086
50.7706	0.5279	50.3462	1.05078
50.801	0.52797	50.3796	1.0507
50.8315	0.52805	50.4131	1.05062
50.862	0.52811	50.4466	1.05054
50.8925	0.52818	50.48	1.05046
50.9229	0.52825	50.5135	1.05038
50.9534	0.52832	50.547	1.0503
50.9839	0.52838	50.5805	1.05021
51.0448	0.52852	50.614	1.05013
51.0753	0.52859	50.6474	1.05005
51.1058	0.52866	50.6809	1.04997
51.1363	0.52873	50.7144	1.04989
51.1667	0.52879	50.7478	1.04981
51.1972	0.52886	50.7813	1.04972
51.2582	0.529	50.8148	1.04964
51.2886	0.52907	50.8483	1.04956
51.3496	0.52921	50.8817	1.04948
51.3801	0.52927	50.9152	1.0494
51.4105	0.52934	50.9487	1.04932
51.441	0.52941	50.9822	1.04923
51.4715	0.52948	51.0157	1.04915
51.502	0.52955	51.0491	1.04906
51.5324	0.52961	51.0826	1.04898
51.5629	0.52968	51.1161	1.0489
51.5934	0.52975	51.1495	1.04882
51.6543	0.52989	51.183	1.04874
51.6848	0.52995	51.2165	1.04866
51.7153	0.53002	51.25	1.04858
51.7458	0.53009	51.2835	1.04851
51.7762	0.53015	51.3169	1.04842
51.8067	0.53022	51.3504	1.04834
51.8372	0.53029	51.3839	1.04826
51.8676	0.53036	51.4173	1.04818
51.8981	0.53043	51.4508	1.0481
51.9286	0.53049	51.4843	1.04802
51.9591	0.53056	51.5178	1.04794
51.9896	0.53063	51.5513	1.04786
52.0505	0.53077	51.5847	1.04778
52.081	0.53084	51.6182	1.0477
52.1114	0.53091	51.6517	1.04762
52.1419	0.53097	51.6852	1.04753
52.2029	0.53111	51.7186	1.04746
52.2334	0.53118	51.7521	1.04737
52.2638	0.53125	51.7856	1.04729
52.3248	0.53138	51.819	1.04721
52.3552	0.53145	51.8525	1.04713
52.3857	0.53152	51.886	1.04704
52.4162	0.53159	51.9195	1.04696
52.4467	0.53166	51.953	1.04688
52.4771	0.53172	51.9864	1.0468
52.5076	0.53178	52.0199	1.04672
52.5381	0.53185	52.0534	1.04664
52.5686	0.53192	52.0868	1.04656
52.599	0.53199	52.1203	1.04647
52.66	0.53212	52.1538	1.04639
52.6905	0.53219	52.1873	1.04631
52.7209	0.53225	52.2207	1.04623
52.7514	0.53232	52.2542	1.04615
52.7819	0.53239	52.2877	1.04607
52.8124	0.53246	52.3212	1.04599
52.8428	0.53252	52.3546	1.04591
52.8733	0.53259	52.3881	1.04583
52.9038	0.53266	52.4216	1.04575
52.9343	0.53273	52.4551	1.04567
52.9952	0.53287	52.4885	1.04559
53.0562	0.533	52.522	1.04551
53.0866	0.53307	52.5555	1.04543
53.1171	0.53315	52.589	1.04535
53.1476	0.53321	52.6224	1.04527
53.1781	0.53328	52.6559	1.04519
53.2085	0.53335	52.6894	1.04511
53.239	0.53342	52.7229	1.04503
53.2695	0.53348	52.7563	1.04495
53.3304	0.53362	52.7898	1.04486
53.3609	0.53369	52.8233	1.04478
53.3914	0.53375	52.8568	1.04471
53.4218	0.53382	52.8902	1.04462
53.4523	0.53389	52.9237	1.04454
53.4828	0.53396	52.9572	1.04446
53.5133	0.53402	52.9907	1.04438
53.5438	0.53409	53.0241	1.0443
53.5742	0.53415	53.0576	1.04422
53.6352	0.53429	53.0911	1.04414
53.6656	0.53435	53.1246	1.04405
53.7571	0.53456	53.158	1.04397
53.7876	0.53463	53.1915	1.0439
53.818	0.5347	53.225	1.04382
53.8485	0.53477	53.2585	1.04375
53.879	0.53484	53.2919	1.04367
53.9094	0.5349	53.3254	1.04359
53.9399	0.53497	53.3589	1.04351
53.9704	0.53504	53.3924	1.04343
54.0314	0.53517	53.4258	1.04335
54.0618	0.53524	53.4593	1.04327
54.0923	0.53531	53.4928	1.04318
54.1228	0.53537	53.5263	1.04311
54.1532	0.53545	53.5597	1.04303
54.1837	0.53551	53.5932	1.04295
54.2142	0.53558	53.6267	1.04287
54.2447	0.53565	53.6602	1.04279
54.2751	0.53571	53.6936	1.04271
54.3361	0.53585	53.7271	1.04263
54.3666	0.53592	53.7606	1.04254
54.397	0.53599	53.7941	1.04247
54.4275	0.53605	53.8275	1.04239
54.458	0.53612	53.861	1.04232
54.4885	0.53619	53.8945	1.04223
54.5189	0.53626	53.928	1.04216
54.5494	0.53632	53.9614	1.04208
54.5799	0.53639	53.9949	1.042
54.6408	0.53653	54.0284	1.04193
54.6713	0.53659	54.0619	1.04185
54.7018	0.53666	54.0953	1.04177
54.7323	0.53673	54.1288	1.0417
54.7627	0.5368	54.1623	1.04162
54.7932	0.53686	54.1958	1.04154
54.8237	0.53693	54.2292	1.04146
54.8542	0.537	54.2627	1.04138
54.8846	0.53706	54.2962	1.04131
54.9151	0.53713	54.3297	1.04123
54.9456	0.53721	54.3631	1.04116
54.9761	0.53727	54.3966	1.04108
55.037	0.53741	54.4301	1.041
55.0675	0.53747	54.4636	1.04092
55.0979	0.53754	54.497	1.04085
55.1284	0.53761	54.5305	1.04078
55.1589	0.53768	54.564	1.04071
55.1894	0.53775	54.5975	1.04063
55.2199	0.53782	54.6309	1.04056
55.2503	0.53789	54.6644	1.04048
55.2808	0.53796	54.6979	1.0404
55.3417	0.5381	54.7314	1.04033
55.3722	0.53817	54.7648	1.04025
55.4027	0.53823	54.7983	1.04017
55.4332	0.5383	54.8318	1.04009
55.4637	0.53837	54.8653	1.04002
55.4941	0.53844	54.8987	1.03994
55.5246	0.53851	54.9322	1.03986
55.5551	0.53858	54.9657	1.03978
55.5855	0.53865	54.9992	1.03971
55.616	0.53872	55.0326	1.03963
55.677	0.53886	55.0661	1.03955
55.7074	0.53892	55.0996	1.03947
55.7379	0.53899	55.133	1.03939
55.7684	0.53906	55.1665	1.03931
55.7989	0.53913	55.2	1.03923
55.8293	0.5392	55.2335	1.03915
55.8598	0.53927	55.267	1.03907
55.8903	0.53933	55.3004	1.039
55.9208	0.5394	55.3339	1.03892
55.9512	0.53947	55.3674	1.03884
55.9817	0.53954	55.4008	1.03877
56.0427	0.53968	55.4343	1.03869
56.0731	0.53974	55.4678	1.03862
56.1036	0.53981	55.5013	1.03854
56.1341	0.53988	55.5348	1.03846
56.1646	0.53995	55.5682	1.03839
56.195	0.54002	55.6017	1.03831
56.2255	0.54008	55.6352	1.03824
56.256	0.54015	55.6686	1.03816
56.2865	0.54022	55.7021	1.03809
56.3474	0.54035	55.7356	1.03801
56.3779	0.54042	55.7691	1.03793
56.4084	0.54049	55.8025	1.03786
56.4388	0.54056	55.836	1.03778
56.4693	0.54062	55.8695	1.03771
56.4998	0.54069	55.903	1.03763
56.5303	0.54076	55.9365	1.03755
56.5607	0.54082	55.9699	1.03748
56.5912	0.54089	56.0034	1.0374
56.6217	0.54096	56.0369	1.03732
56.6521	0.54103	56.0703	1.03724
56.6826	0.54109	56.1038	1.03717
56.7436	0.54123	56.1373	1.03709
56.7741	0.5413	56.1708	1.03702
56.8045	0.54136	56.2043	1.03694
56.835	0.54143	56.2377	1.03686
56.8655	0.54149	56.2712	1.03679
56.8959	0.54156	56.3047	1.03671
56.9264	0.54163	56.3381	1.03664
56.9569	0.5417	56.3716	1.03656
56.9874	0.54177	56.4051	1.03648
57.0483	0.5419	56.4386	1.03641
57.0788	0.54197	56.4721	1.03634
57.1093	0.54204	56.5055	1.03626
57.1397	0.5421	56.539	1.03619
57.1702	0.54218	56.5725	1.03611
57.2007	0.54224	56.6059	1.03604
57.2312	0.54231	56.6394	1.03596
57.2617	0.54238	56.6729	1.03589
57.2921	0.54244	56.7064	1.03581
57.3531	0.54258	56.7398	1.03573
57.3835	0.54265	56.7733	1.03565
57.414	0.54272	56.8068	1.03558
57.4445	0.54278	56.8403	1.0355
57.475	0.54285	56.8738	1.03543
57.5054	0.54292	56.9072	1.03535
57.5359	0.54299	56.9407	1.03528
57.5664	0.54305	56.9742	1.0352
57.5969	0.54312	57.0076	1.03514
57.6273	0.54318	57.0411	1.03506
57.6883	0.54332	57.0746	1.03498
57.7188	0.54339	57.1081	1.03491
57.7492	0.54345	57.1415	1.03483
57.7797	0.54352	57.175	1.03476
57.8102	0.54358	57.2085	1.03468
57.8407	0.54365	57.242	1.0346
57.8711	0.54371	57.2754	1.03453
57.9016	0.54378	57.3089	1.03445
57.9321	0.54385	57.3424	1.03437
57.9626	0.54391	57.3759	1.0343
57.993	0.54398	57.4093	1.03422
58.054	0.54411	57.4428	1.03414
58.0845	0.54418	57.4763	1.03407
58.1149	0.54425	57.5098	1.034
58.1454	0.54432	57.5432	1.03393
58.1759	0.54438	57.5767	1.03385
58.2064	0.54445	57.6102	1.03377
58.2368	0.54452	57.6437	1.0337
58.2673	0.54458	57.6771	1.03363
58.2978	0.54465	57.7106	1.03355
58.3587	0.54479	57.7441	1.03347
58.3892	0.54486	57.7776	1.0334
58.4197	0.54493	57.811	1.03333
58.4502	0.54499	57.8445	1.03325
58.4806	0.54506	57.878	1.03318
58.5111	0.54513	57.9115	1.0331
58.5416	0.54519	57.9449	1.03303
58.572	0.54526	57.9784	1.03295
58.6025	0.54533	58.0119	1.03288
58.6635	0.54546	58.0454	1.03281
58.694	0.54553	58.0788	1.03273
58.7244	0.5456	58.1123	1.03266
58.7549	0.54567	58.1458	1.03258
58.7854	0.54573	58.1793	1.03251
58.8158	0.5458	58.2127	1.03243
58.8463	0.54586	58.2462	1.03236
58.8768	0.54593	58.2797	1.03229
58.9073	0.546	58.3132	1.03221
58.9377	0.54606	58.3466	1.03214
58.9682	0.54613	58.3801	1.03206
58.9987	0.5462	58.4136	1.03199
59.0596	0.54633	58.4471	1.03191
59.0901	0.5464	58.4805	1.03184
59.1206	0.54646	58.514	1.03176
59.1511	0.54654	58.5475	1.03169
59.1815	0.5466	58.581	1.03161
59.212	0.54667	58.6144	1.03153
59.2425	0.54674	58.6479	1.03146
59.273	0.54681	58.6814	1.03139
59.3339	0.54694	58.7149	1.03131
59.3644	0.54701	58.7483	1.03124
59.3949	0.54708	58.7818	1.03117
59.4253	0.54714	58.8153	1.03109
59.4558	0.54721	58.8488	1.03101
59.4863	0.54728	58.8822	1.03095
59.5168	0.54734	58.9157	1.03087
59.5472	0.54741	58.9492	1.0308
59.5777	0.54747	58.9827	1.03072
59.6387	0.54761	59.0161	1.03064
59.6691	0.54768	59.0496	1.03057
59.6996	0.54775	59.0831	1.0305
59.7301	0.54782	59.1166	1.03043
59.7606	0.54788	59.15	1.03035
59.791	0.54795	59.1835	1.03028
59.8215	0.54801	59.217	1.03021
59.852	0.54808	59.2505	1.03013
59.8825	0.54815	59.2839	1.03006
59.9129	0.54822	59.3174	1.02998
59.9434	0.54828	59.3509	1.02991
59.9739	0.54835	59.3844	1.02983
60.0348	0.54849	59.4178	1.02976
60.0653	0.54856	59.4513	1.02969
60.0958	0.54862	59.4848	1.02961
60.1262	0.54869	59.5183	1.02954
60.1567	0.54876	59.5517	1.02946
60.1872	0.54882	59.5852	1.02939
60.2177	0.54889	59.6187	1.02931
60.2482	0.54896	59.6522	1.02924
60.2786	0.54903	59.6856	1.02916
60.3396	0.54915	59.7191	1.0291
60.37	0.54922	59.7526	1.02902
60.4005	0.54928	59.7861	1.02894
60.431	0.54934	59.8195	1.02887
60.4615	0.5494	59.853	1.02879
60.492	0.54947	59.8865	1.02871
60.5224	0.54953	59.92	1.02864
60.5529	0.54959	59.9534	1.02857
60.5834	0.54966	59.9869	1.0285
60.6443	0.54979	60.0204	1.02842
60.6748	0.54985	60.0538	1.02834
60.7053	0.54992	60.0873	1.02827
60.7357	0.54999	60.1208	1.02819
60.7662	0.55006	60.1543	1.02812
60.7967	0.55012	60.1878	1.02804
60.8272	0.55019	60.2212	1.02797
60.8576	0.55025	60.2547	1.0279
60.8881	0.55032	60.2882	1.02782
60.9186	0.55039	60.3216	1.02774
60.9491	0.55046	60.3551	1.02767
60.9795	0.55053	60.3886	1.02759
61.0405	0.55066	60.4221	1.02752
61.071	0.55073	60.4556	1.02744
61.1014	0.55079	60.489	1.02737
61.1319	0.55086	60.5225	1.0273
61.1624	0.55093	60.556	1.02723
61.1929	0.551	60.5894	1.02715
61.2233	0.55107	60.6229	1.02708
61.2538	0.55114	60.6564	1.027
61.2843	0.55121	60.6899	1.02693
61.3452	0.55134	60.7234	1.02686
61.3757	0.5514	60.7568	1.02678
61.4062	0.55147	60.7903	1.02671
61.4367	0.55154	60.8238	1.02664
61.4671	0.55161	60.8573	1.02656
61.4976	0.55167	60.8907	1.02649
61.5281	0.55174	60.9242	1.02642
61.5585	0.55181	60.9577	1.02635
61.589	0.55188	60.9911	1.02627
61.65	0.55201	61.0246	1.0262
61.6805	0.55207	61.0581	1.02612
61.7109	0.55214	61.0916	1.02604
61.7414	0.55221	61.1251	1.02597
61.7719	0.55228	61.1585	1.0259
61.8023	0.55234	61.192	1.02582
61.8328	0.5524	61.2255	1.02574
61.8633	0.55247	61.2589	1.02567
61.8938	0.55254	61.2924	1.0256
61.9243	0.55261	61.3259	1.02552
61.9547	0.55267	61.3594	1.02545
61.9852	0.55273	61.3929	1.02537
62.0461	0.55287	61.4263	1.0253
62.0766	0.55293	61.4598	1.02522
62.1071	0.553	61.4933	1.02514
62.1376	0.55306	61.5267	1.02506
62.1681	0.55313	61.5602	1.02498
62.1985	0.5532	61.5937	1.02491
62.229	0.55327	61.6272	1.02484
62.2595	0.55333	61.6606	1.02476
62.2899	0.5534	61.6941	1.02469
62.3509	0.55353	61.7276	1.02461
62.3814	0.5536	61.7611	1.02454
62.4118	0.55367	61.7946	1.02446
62.4423	0.55374	61.828	1.02439
62.4728	0.5538	61.8615	1.02431
62.5033	0.55387	61.895	1.02423
62.5337	0.55393	61.9284	1.02416
62.5642	0.554	61.9619	1.02408
62.5947	0.55407	61.9954	1.024
62.6556	0.5542	62.0289	1.02393
62.6861	0.55427	62.0623	1.02385
62.7166	0.55433	62.0958	1.02378
62.7471	0.5544	62.1293	1.02371
62.7775	0.55447	62.1628	1.02363
62.808	0.55453	62.1962	1.02356
62.8385	0.5546	62.2297	1.02348
62.869	0.55467	62.2632	1.02341
62.8994	0.55473	62.2967	1.02334
62.9299	0.5548	62.3301	1.02327
62.9604	0.55487	62.3636	1.02319
62.9909	0.55494	62.3971	1.02312
63.0518	0.55507	62.4306	1.02305
63.0823	0.55513	62.464	1.02297
63.1128	0.5552	62.4975	1.0229
63.1432	0.55527	62.531	1.02282
63.1737	0.55534	62.5645	1.02275
63.2042	0.5554	62.5979	1.02267
63.2347	0.55547	62.6314	1.0226
63.2651	0.55553	62.6649	1.02253
63.3261	0.55566	62.6984	1.02246
63.3565	0.55573	62.7318	1.02238
63.387	0.55579	62.7653	1.0223
63.4175	0.55586	62.7988	1.02224
63.448	0.55593	62.8323	1.02217
63.4785	0.55599	62.8657	1.0221
63.5089	0.55606	62.8992	1.02203
63.5394	0.55613	62.9327	1.02195
63.5699	0.5562	62.9662	1.02188
63.6308	0.55633	62.9996	1.02181
63.6613	0.55639	63.0331	1.02174
63.6918	0.55646	63.0666	1.02166
63.7223	0.55653	63.1001	1.02159
63.7527	0.5566	63.1335	1.02152
63.7832	0.55667	63.167	1.02145
63.8137	0.55673	63.2005	1.02137
63.8441	0.5568	63.234	1.0213
63.8746	0.55686	63.2674	1.02123
63.9051	0.55693	63.3009	1.02115
63.9356	0.557	63.3344	1.02108
63.966	0.55706	63.3679	1.02101
63.9965	0.55713	63.4013	1.02094
64.0575	0.55726	63.4348	1.02086
64.0879	0.55733	63.4683	1.02079
64.1184	0.5574	63.5018	1.02072
64.1489	0.55746	63.5352	1.02065
64.1794	0.55753	63.5687	1.02057
64.2098	0.55759	63.6022	1.0205
64.2403	0.55766	63.6357	1.02043
64.2708	0.55773	63.6691	1.02035
64.3317	0.55786	63.7026	1.02028
64.3622	0.55792	63.7361	1.02021
64.3927	0.55799	63.7696	1.02014
64.4232	0.55806	63.803	1.02006
64.4536	0.55812	63.8365	1.01999
64.4841	0.55819	63.87	1.01992
64.5146	0.55826	63.9035	1.01985
64.5451	0.55832	63.9369	1.01978
64.5755	0.55839	63.9704	1.01971
64.6365	0.55852	64.0039	1.01963
64.667	0.55859	64.0374	1.01957
64.6974	0.55866	64.0708	1.0195
64.7279	0.55872	64.1043	1.01942
64.7584	0.55879	64.1378	1.01935
64.7889	0.55886	64.1713	1.01927
64.8193	0.55892	64.2047	1.0192
64.8498	0.55899	64.2382	1.01913
64.8803	0.55906	64.2717	1.01906
64.9107	0.55912	64.3052	1.01899
64.9412	0.55919	64.3386	1.01891
64.9717	0.55926	64.3721	1.01885
65.0327	0.55939	64.4056	1.01877
65.0631	0.55946	64.4391	1.0187
65.0936	0.55953	64.4725	1.01864
65.1241	0.5596	64.506	1.01857
65.1546	0.55966	64.5395	1.01849
65.185	0.55973	64.573	1.01842
65.2155	0.5598	64.6064	1.01834
65.246	0.55986	64.6399	1.01827
65.2764	0.55993	64.6734	1.0182
65.3374	0.56006	64.7069	1.01813
65.3679	0.56013	64.7403	1.01806
65.3983	0.5602	64.7738	1.01799
65.4288	0.56026	64.8073	1.01791
65.4593	0.56032	64.8408	1.01784
65.4898	0.5604	64.8742	1.01778
65.5202	0.56046	64.9077	1.01771
65.5507	0.56053	64.9412	1.01764
65.5812	0.56059	64.9747	1.01757
65.6421	0.56072	65.0081	1.0175
65.6726	0.56079	65.0416	1.01743
65.7031	0.56086	65.0751	1.01736
65.7336	0.56093	65.1085	1.01729
65.764	0.56099	65.142	1.01722
65.7945	0.56106	65.1755	1.01715
65.825	0.56113	65.209	1.01708
65.8555	0.5612	65.2425	1.01701
65.8859	0.56126	65.2759	1.01693
65.9164	0.56134	65.3094	1.01687
65.9469	0.5614	65.3429	1.01679
65.9774	0.56147	65.3764	1.01672
66.0383	0.56161	65.4098	1.01665
66.0688	0.56168	65.4433	1.01658
66.0993	0.56175	65.4768	1.01651
66.1297	0.56181	65.5102	1.01644
66.1602	0.56188	65.5437	1.01637
66.1907	0.56195	65.5772	1.01629
66.2212	0.56202	65.6107	1.01623
66.2516	0.56208	65.6441	1.01615
66.2821	0.56215	65.6776	1.01608
66.3431	0.56228	65.7111	1.01602
66.3735	0.56236	65.7446	1.01594
66.404	0.56242	65.778	1.01588
66.4345	0.56249	65.8115	1.01581
66.465	0.56256	65.845	1.01573
66.4954	0.56263	65.8785	1.01566
66.5259	0.5627	65.912	1.01559
66.5564	0.56276	65.9454	1.01552
66.5868	0.56283	65.9789	1.01545
66.6173	0.5629	66.0124	1.01538
66.6783	0.56303	66.0459	1.01531
66.7087	0.5631	66.0793	1.01524
66.7392	0.56317	66.1128	1.01517
66.7697	0.56323	66.1463	1.0151
66.8002	0.5633	66.1797	1.01503
66.8307	0.56337	66.2132	1.01496
66.8611	0.56344	66.2467	1.01489
66.8916	0.5635	66.2802	1.01482
66.9221	0.56357	66.3136	1.01475
66.9526	0.56363	66.3471	1.01467
66.983	0.5637	66.3806	1.0146
67.044	0.56383	66.4141	1.01453
67.0744	0.5639	66.4476	1.01446
67.1049	0.56397	66.481	1.01439
67.1354	0.56404	66.5145	1.01432
67.1659	0.5641	66.548	1.01424
67.1963	0.56417	66.5815	1.01417
67.2268	0.56423	66.6149	1.0141
67.2573	0.5643	66.6484	1.01403
67.3182	0.56443	66.6819	1.01396
67.3487	0.5645	66.7154	1.01389
67.3792	0.56456	66.7488	1.01381
67.4097	0.56463	66.7823	1.01374
67.4401	0.5647	66.8158	1.01367
67.4706	0.56477	66.8492	1.0136
[truncated: 6,248 more rows]

## Sheet: Fig. 2c
Rate capacities of Fe||PTBA and Fe||NTBA batteries
	PTBA	NTBA	PTBA	NTBA
Cycle number	Specific capacity (mAh g-1)	Specific capacity (mAh g-1)	Coulombic efficiency (%)	Coulombic efficiency (%)
1	269	237	97.81	99.63
2	270	234	98.9	97.61
3	273	235	97.84	99.55
4	276	237	96.83	97.48
5	276	232	98.21	101.9
6	273	230	98.91	97.74
7	272	233	97.48	96.83
8	271	231	99.63	98.91
9	269	235	99.63	96.22
10	270	233	97.82	96.6
11	254	210	96.62	95.89
12	251	214	97.28	97.67
13	253	214	97.67	101.15
14	254	210	98.83	97.12
15	251	207	100	97.14
16	251	210	98.81	96.5
17	246	208	97.61	97.31
18	247	212	98.4	97.71
19	249	207	97.25	98.62
20	247	205	98.8	98.8
21	219	180	96.49	96.62
22	218	181	99.55	96.35
23	216	184	96.41	98.59
24	217	180	97.74	96.49
25	214	185	97.71	99.2
26	216	185	98.62	97.67
27	218	183	97.31	97.22
28	216	181	97.29	97.88
29	215	184	101.9	100
30	213	180	98.6	98.9
31	183	145	100	99
32	184	146	97.88	100
33	183	147	96.81	98.5
34	184	145	96.35	99.6
35	181	143	97.3	96.89
36	179	140	98.9	99.12
37	183	141	98.91	97.3
38	179	143	96.22	98.1
39	176	138	97.22	98.5
40	177	141	101.15	100.5
41	141	106	98.59	100.6
42	141	100	95.89	100
43	139	103	96.6	100
44	139	102	95.3	98.4
45	141	100	98.59	97.25
46	136	101	101.5	96.23
47	137	100	97.14	98.43
48	139	99	96.5	98.82
49	140	103	98.58	99
50	136	101	97.12	98.6
51	257	205	96.23	97.2
52	252	205	98.43	97
53	253	207	97.67	96.5
54	247	207	99.6	96.9
55	249	205	98.02	99
56	250	206	99.2	98.83
57	251	203	96.53	100
58	253	202	98.82	98.58
59	249	201	96.88	98.41
60	248	203	98.41	97.28

## Sheet: Fig. 2e
Peak voltages at various scan rates
Peak position	Potential (V)	Peak position	Potential (V)	Peak position	Potential (V)	Peak position	Potential (V)
0.7	0.638	0.9	0.645	1.1	0.662	1.3	0.7
1.7	1.013	1.9	1.017	2.1	1.034	2.3	1.062
2.7	0.97	2.9	0.965	3.1	0.96	3.3	0.956
3.7	0.55	3.9	0.543	4.1	0.521	4.3	0.473

## Sheet: Fig. 2f
GCD curves
Specific Capacity (mAh g−1)	Potential (V)	Specific Capacity (mAh g−1)	Potential (V)
0	0	0	1.18
0.03047	0.02802	0.03348	1.17991
0.06095	0.0558	0.06695	1.17982
0.09142	0.07358	0.10043	1.17973
0.1219	0.08701	0.1339	1.17964
0.15237	0.09813	0.16738	1.17955
0.18285	0.10771	0.20085	1.17946
0.21332	0.11625	0.23433	1.17936
0.2438	0.12398	0.2678	1.17927
0.27427	0.13107	0.30128	1.17918
0.33522	0.14395	0.33475	1.17908
0.36569	0.14983	0.36823	1.17899
0.39617	0.15541	0.4017	1.17889
0.42664	0.16073	0.43518	1.17879
0.45712	0.16584	0.46865	1.17871
0.48759	0.17069	0.50213	1.17861
0.51807	0.17532	0.5356	1.17851
0.54854	0.17982	0.56908	1.17843
0.57902	0.18415	0.60255	1.17834
0.63997	0.19239	0.63603	1.17824
0.67044	0.19629	0.6695	1.17815
0.70091	0.20006	0.70298	1.17806
0.73139	0.2037	0.73645	1.17796
0.76186	0.20723	0.76993	1.17788
0.79234	0.21068	0.8034	1.17778
0.82281	0.21399	0.83688	1.17769
0.85329	0.21719	0.87035	1.17759
0.88376	0.22027	0.90383	1.1775
0.91424	0.22326	0.9373	1.1774
0.94471	0.22618	0.97078	1.17731
0.97519	0.22901	1.00425	1.17722
1.00566	0.23177	1.03772	1.17713
1.03613	0.23446	1.0712	1.17704
1.06661	0.23705	1.10467	1.17695
1.09708	0.23955	1.13815	1.17686
1.12756	0.242	1.17162	1.17676
1.15803	0.24437	1.2051	1.17667
1.18851	0.24668	1.23857	1.17659
1.21898	0.24893	1.27205	1.17649
1.24946	0.2511	1.30552	1.1764
1.27993	0.25323	1.339	1.17631
1.34088	0.25735	1.37247	1.17622
1.37135	0.25932	1.40595	1.17613
1.40183	0.26123	1.43942	1.17604
1.4323	0.26309	1.4729	1.17594
1.46278	0.26491	1.50637	1.17585
1.49325	0.26667	1.53985	1.17577
1.52373	0.26838	1.57332	1.17567
1.5542	0.27007	1.6068	1.17558
1.58468	0.27171	1.64027	1.17549
1.64562	0.27488	1.67375	1.1754
1.6761	0.27641	1.70722	1.17531
1.70657	0.2779	1.7407	1.17522
1.73705	0.27938	1.77417	1.17513
1.76752	0.28083	1.80765	1.17504
1.798	0.28222	1.84112	1.17495
1.82847	0.28358	1.8746	1.17486
1.85895	0.28489	1.90807	1.17477
1.88942	0.28618	1.94155	1.17468
1.9199	0.28744	1.97502	1.17459
1.95037	0.28868	2.00849	1.17449
1.98084	0.28988	2.04197	1.17441
2.04179	0.29221	2.07544	1.17431
2.07227	0.29333	2.10892	1.17422
2.10274	0.29443	2.14239	1.17413
2.13322	0.2955	2.17587	1.17404
2.16369	0.29654	2.20934	1.17395
2.19417	0.29756	2.24282	1.17386
2.22464	0.29856	2.27629	1.17377
2.25512	0.29954	2.30977	1.17368
2.28559	0.3005	2.34324	1.17359
2.34654	0.30236	2.37672	1.17349
2.37701	0.30327	2.41019	1.1734
2.40749	0.30417	2.44367	1.17332
2.43796	0.30503	2.47714	1.17323
2.46844	0.30588	2.51062	1.17313
2.49891	0.30671	2.54409	1.17305
2.52939	0.30752	2.57757	1.17295
2.55986	0.30832	2.61104	1.17286
2.59034	0.30909	2.64452	1.17277
2.65128	0.31062	2.67799	1.17268
2.68176	0.31137	2.71147	1.17259
2.71223	0.3121	2.74494	1.1725
2.74271	0.31281	2.77842	1.17241
2.77318	0.31352	2.81189	1.17232
2.80366	0.31421	2.84537	1.17223
2.83413	0.31487	2.87884	1.17214
2.86461	0.31555	2.91232	1.17205
2.89508	0.31622	2.94579	1.17196
2.92556	0.31688	2.97927	1.17187
2.95603	0.31753	3.01274	1.17178
2.9865	0.31817	3.04621	1.17169
3.04745	0.31943	3.07969	1.17161
3.07793	0.32005	3.11316	1.17152
3.1084	0.32065	3.14664	1.17144
3.13888	0.32125	3.18011	1.17135
3.16935	0.32184	3.21359	1.17126
3.19983	0.32243	3.24706	1.17117
3.2303	0.32301	3.28054	1.17108
3.26077	0.32359	3.31401	1.17099
3.29125	0.32416	3.34749	1.1709
3.3522	0.32528	3.38096	1.1708
3.38267	0.32584	3.41444	1.17071
3.41315	0.32641	3.44791	1.17062
3.44362	0.32695	3.48139	1.17053
3.4741	0.3275	3.51486	1.17044
3.50457	0.32803	3.54834	1.17035
3.53505	0.32855	3.58181	1.17026
3.56552	0.32906	3.61529	1.17017
3.59599	0.32958	3.64876	1.17008
3.65694	0.3306	3.68224	1.16999
3.68742	0.3311	3.71571	1.1699
3.71789	0.3316	3.74919	1.16981
3.74837	0.33208	3.78266	1.16972
3.77884	0.33256	3.81614	1.16963
3.80932	0.33304	3.84961	1.16953
3.87027	0.334	3.88309	1.16945
3.90074	0.33447	3.91656	1.16935
3.93121	0.33494	3.95004	1.16926
3.96169	0.3354	3.98351	1.16918
3.99216	0.33586	4.01698	1.16909
4.05311	0.33677	4.05046	1.169
4.08359	0.33722	4.08393	1.16891
4.11406	0.33767	4.11741	1.16882
4.14454	0.33811	4.15088	1.16873
4.17501	0.33854	4.18436	1.16864
4.20549	0.33899	4.21783	1.16855
4.23596	0.33942	4.25131	1.16846
4.26643	0.33985	4.28478	1.16836
4.29691	0.34028	4.31826	1.16827
4.35786	0.34111	4.35173	1.16818
4.38833	0.34153	4.38521	1.1681
4.41881	0.34195	4.41868	1.16801
4.44928	0.34236	4.45216	1.16792
4.47976	0.34277	4.48563	1.16783
4.51023	0.34317	4.51911	1.16774
4.54071	0.34357	4.55258	1.16764
4.57118	0.34397	4.58606	1.16756
4.63213	0.34475	4.61953	1.16747
4.6626	0.34514	4.65301	1.16737
4.69308	0.34554	4.68648	1.16729
4.72355	0.34592	4.71996	1.1672
4.75403	0.34631	4.75343	1.16711
4.7845	0.34669	4.78691	1.16702
4.81498	0.34707	4.82038	1.16693
4.84545	0.34745	4.85386	1.16684
4.87593	0.34782	4.88733	1.16675
4.9064	0.34819	4.92081	1.16666
4.93687	0.34857	4.95428	1.16657
4.96735	0.34893	4.98775	1.16648
4.99782	0.3493	5.02123	1.16639
5.05877	0.35004	5.0547	1.1663
5.08925	0.3504	5.08818	1.16621
5.11972	0.35077	5.12165	1.16612
5.1502	0.35113	5.15513	1.16603
5.18067	0.35149	5.1886	1.16594
5.21114	0.35184	5.22208	1.16585
5.24162	0.35219	5.25555	1.16576
5.27209	0.35253	5.28903	1.16567
5.33304	0.35322	5.3225	1.16558
5.36352	0.35356	5.35598	1.1655
5.39399	0.3539	5.38945	1.16541
5.42447	0.35424	5.42293	1.16532
5.45494	0.35458	5.4564	1.16523
5.48542	0.35491	5.48988	1.16513
5.51589	0.35524	5.52335	1.16504
5.54636	0.35557	5.55683	1.16495
5.57684	0.35589	5.5903	1.16487
5.63779	0.35654	5.62378	1.16478
5.66826	0.35687	5.65725	1.16469
5.69874	0.35719	5.69073	1.1646
5.72921	0.35751	5.7242	1.16451
5.75969	0.35783	5.75768	1.16443
5.79016	0.35815	5.79115	1.16434
5.82064	0.35847	5.82463	1.16426
5.85111	0.35879	5.8581	1.16417
5.88158	0.35911	5.89158	1.16409
5.91206	0.35942	5.92505	1.16401
5.94253	0.35973	5.95853	1.16392
5.97301	0.36003	5.992	1.16384
6.03396	0.36065	6.02547	1.16375
6.06443	0.36096	6.05895	1.16367
6.09491	0.36126	6.09242	1.16358
6.12538	0.36156	6.1259	1.16349
6.15586	0.36185	6.15937	1.1634
6.18633	0.36215	6.19285	1.1633
6.2168	0.36246	6.22632	1.16322
6.24728	0.36277	6.2598	1.16313
6.27775	0.36307	6.29327	1.16304
6.3387	0.36367	6.32675	1.16296
6.36918	0.36396	6.36022	1.16286
6.39965	0.36426	6.3937	1.16277
6.43013	0.36456	6.42717	1.16268
6.4606	0.36486	6.46065	1.16259
6.49108	0.36515	6.49412	1.1625
6.52155	0.36544	6.5276	1.16241
6.55202	0.36573	6.56107	1.16232
6.5825	0.36602	6.59455	1.16223
6.64345	0.3666	6.62802	1.16214
6.67392	0.36689	6.6615	1.16205
6.7044	0.36718	6.69497	1.16196
6.73487	0.36746	6.72845	1.16187
6.76535	0.36774	6.76192	1.16178
6.79582	0.36802	6.7954	1.1617
6.8263	0.36831	6.82887	1.1616
6.85677	0.36859	6.86235	1.16151
6.88724	0.36888	6.89582	1.16142
6.91772	0.36916	6.9293	1.16133
6.94819	0.36944	6.96277	1.16124
6.97867	0.36971	6.99624	1.16116
7.03962	0.37027	7.02972	1.16106
7.07009	0.37055	7.06319	1.16097
7.10057	0.37083	7.09667	1.16088
7.13104	0.37111	7.13014	1.16079
7.16152	0.37138	7.16362	1.1607
7.19199	0.37166	7.19709	1.16061
7.22246	0.37194	7.23057	1.16052
7.25294	0.37221	7.26404	1.16043
7.28341	0.37248	7.29752	1.16035
7.34436	0.37303	7.33099	1.16026
7.37484	0.37331	7.36447	1.16017
7.40531	0.37359	7.39794	1.16008
7.43579	0.37385	7.43142	1.15999
7.46626	0.37412	7.46489	1.1599
7.49673	0.3744	7.49837	1.15981
7.52721	0.37467	7.53184	1.15972
7.55768	0.37494	7.56532	1.15963
7.58816	0.3752	7.59879	1.15955
7.64911	0.37572	7.63227	1.15946
7.67958	0.37599	7.66574	1.15937
7.71006	0.37625	7.69922	1.15928
7.74053	0.37651	7.73269	1.15919
7.77101	0.37677	7.76617	1.1591
7.80148	0.37703	7.79964	1.15901
7.83195	0.37728	7.83312	1.15892
7.86243	0.37754	7.86659	1.15883
7.8929	0.3778	7.90007	1.15874
7.92338	0.37806	7.93354	1.15865
7.95385	0.37832	7.96702	1.15856
7.98433	0.37857	8.00049	1.15847
8.04528	0.37907	8.03396	1.15838
8.07575	0.37932	8.06744	1.15829
8.10623	0.37957	8.10091	1.15821
8.1367	0.37982	8.13439	1.15812
8.16717	0.38007	8.16786	1.15803
8.19765	0.38032	8.20134	1.15794
8.22812	0.38057	8.23481	1.15785
8.2586	0.38082	8.26829	1.15777
8.28907	0.38107	8.30176	1.15767
8.35002	0.38156	8.33524	1.15758
8.3805	0.38181	8.36871	1.1575
8.41097	0.38205	8.40219	1.15741
8.44145	0.3823	8.43566	1.15732
8.47192	0.38254	8.46914	1.15723
8.50239	0.38279	8.50261	1.15714
8.53287	0.38303	8.53609	1.15705
8.56334	0.38327	8.56956	1.15697
8.59382	0.38351	8.60304	1.15688
8.65477	0.384	8.63651	1.15679
8.68524	0.38424	8.66999	1.1567
8.71572	0.38448	8.70346	1.15661
8.74619	0.38471	8.73694	1.15652
8.77667	0.38495	8.77041	1.15643
8.80714	0.38519	8.80389	1.15634
8.83761	0.38542	8.83736	1.15626
8.89856	0.38589	8.87084	1.15617
8.92904	0.38613	8.90431	1.15608
8.95951	0.38637	8.93779	1.156
8.98999	0.3866	8.97126	1.15591
9.05094	0.38707	9.00473	1.15583
9.08141	0.3873	9.03821	1.15573
9.11189	0.38753	9.07168	1.15565
9.14236	0.38776	9.10516	1.15556
9.17283	0.38799	9.13863	1.15547
9.20331	0.38822	9.17211	1.15538
9.23378	0.38845	9.20558	1.15529
9.26426	0.38868	9.23906	1.15521
9.29473	0.3889	9.27253	1.15511
9.35568	0.38936	9.30601	1.15503
9.38616	0.38959	9.33948	1.15494
9.41663	0.38982	9.37296	1.15485
9.4471	0.39003	9.40643	1.15476
9.47758	0.39026	9.43991	1.15468
9.50805	0.39048	9.47338	1.15459
9.53853	0.39071	9.50686	1.1545
9.569	0.39093	9.54033	1.15441
9.59948	0.39115	9.57381	1.15432
9.66043	0.39159	9.60728	1.15423
9.6909	0.39181	9.64076	1.15415
9.72138	0.39203	9.67423	1.15406
9.75185	0.39225	9.70771	1.15397
9.78232	0.39247	9.74118	1.15388
9.8128	0.39269	9.77466	1.15379
9.84327	0.39291	9.80813	1.15371
9.87375	0.39312	9.84161	1.15362
9.90422	0.39334	9.87508	1.15353
9.9347	0.39355	9.90856	1.15343
9.96517	0.39377	9.94203	1.15335
9.99565	0.39399	9.97551	1.15326
10.0566	0.39442	10.009	1.15317
10.0871	0.39463	10.0425	1.15308
10.1175	0.39484	10.0759	1.15299
10.148	0.39506	10.1094	1.15291
10.1785	0.39527	10.1429	1.15282
10.209	0.39549	10.1763	1.15273
10.2394	0.3957	10.2098	1.15264
10.2699	0.39591	10.2433	1.15256
10.3309	0.39633	10.2768	1.15246
10.3613	0.39654	10.3102	1.15237
10.3918	0.39676	10.3437	1.15229
10.4223	0.39697	10.3772	1.1522
10.4528	0.39718	10.4107	1.15211
10.4832	0.3974	10.4442	1.15202
10.5137	0.3976	10.4776	1.15193
10.5442	0.39781	10.5111	1.15185
10.5747	0.39802	10.5446	1.15176
10.6356	0.39844	10.578	1.15167
10.6661	0.39865	10.6115	1.15158
10.6966	0.39885	10.645	1.15149
10.727	0.39905	10.6785	1.1514
10.7575	0.39926	10.7119	1.15131
10.788	0.39946	10.7454	1.15122
10.8185	0.39966	10.7789	1.15114
10.8489	0.39986	10.8124	1.15104
10.8794	0.40006	10.8459	1.15095
10.9099	0.40026	10.8793	1.15087
10.9404	0.40047	10.9128	1.15078
10.9708	0.40066	10.9463	1.15069
11.0318	0.40106	10.9797	1.1506
11.0623	0.40126	11.0132	1.15051
11.0927	0.40146	11.0467	1.15042
11.1232	0.40166	11.0802	1.15034
11.1537	0.40185	11.1136	1.15025
11.1842	0.40205	11.1471	1.15016
11.2146	0.40225	11.1806	1.15007
11.2451	0.40244	11.2141	1.14998
11.2756	0.40263	11.2476	1.1499
11.3365	0.40301	11.281	1.14981
11.367	0.40321	11.3145	1.14972
11.3975	0.4034	11.348	1.14964
11.4279	0.4036	11.3814	1.14955
11.4584	0.40379	11.4149	1.14946
11.4889	0.40398	11.4484	1.14937
11.5194	0.40418	11.4819	1.14928
11.5498	0.40438	11.5153	1.14919
11.5803	0.40456	11.5488	1.1491
11.6413	0.40494	11.5823	1.14901
11.6717	0.40513	11.6158	1.14893
11.7022	0.40532	11.6493	1.14883
11.7327	0.40551	11.6827	1.14874
11.7632	0.4057	11.7162	1.14865
11.7936	0.40589	11.7497	1.14856
11.8241	0.40608	11.7831	1.14847
11.8546	0.40626	11.8166	1.14838
11.8851	0.40645	11.8501	1.14829
11.9155	0.40664	11.8836	1.14819
11.946	0.40682	11.917	1.1481
11.9765	0.40701	11.9505	1.14801
12.0374	0.40739	11.984	1.14792
12.0679	0.40757	12.0175	1.14784
12.0984	0.40775	12.0509	1.14775
12.1289	0.40793	12.0844	1.14766
12.1593	0.40811	12.1179	1.14757
12.1898	0.40829	12.1514	1.14748
12.2203	0.40845	12.1848	1.14739
12.2508	0.40862	12.2183	1.14731
12.2812	0.4088	12.2518	1.14722
12.3422	0.40916	12.2853	1.14712
12.3727	0.40935	12.3187	1.14703
12.4031	0.40953	12.3522	1.14694
12.4336	0.40971	12.3857	1.14685
12.4641	0.40989	12.4192	1.14676
12.4946	0.41008	12.4526	1.14668
12.525	0.41026	12.4861	1.14658
12.5555	0.41044	12.5196	1.1465
12.586	0.41061	12.5531	1.14641
12.6469	0.41097	12.5865	1.14632
12.6774	0.41115	12.62	1.14623
12.7079	0.41133	12.6535	1.14614
12.7384	0.4115	12.687	1.14605
12.7688	0.41168	12.7204	1.14596
12.7993	0.41185	12.7539	1.14588
12.8298	0.41203	12.7874	1.14579
12.8603	0.41221	12.8209	1.1457
12.8907	0.41238	12.8543	1.14562
12.9212	0.41255	12.8878	1.14552
12.9517	0.41273	12.9213	1.14544
12.9822	0.4129	12.9548	1.14535
13.0431	0.41325	12.9882	1.14526
13.0736	0.41342	13.0217	1.14517
13.1041	0.4136	13.0552	1.14509
13.1345	0.41377	13.0887	1.145
13.165	0.41394	13.1221	1.14491
13.1955	0.41411	13.1556	1.14482
13.2259	0.41428	13.1891	1.14474
13.2564	0.41445	13.2226	1.14465
13.2869	0.41462	13.256	1.14456
13.3478	0.41496	13.2895	1.14447
13.3783	0.41512	13.323	1.14439
13.4088	0.4153	13.3565	1.1443
13.4393	0.41546	13.3899	1.14422
13.4697	0.41563	13.4234	1.14413
13.5002	0.4158	13.4569	1.14404
13.5307	0.41597	13.4904	1.14394
13.5612	0.41614	13.5238	1.14386
13.5916	0.4163	13.5573	1.14377
13.6526	0.41663	13.5908	1.14368
13.6831	0.41679	13.6243	1.14359
13.7135	0.41696	13.6577	1.1435
13.744	0.41712	13.6912	1.14341
13.7745	0.41729	13.7247	1.14333
13.805	0.41746	13.7582	1.14324
13.8354	0.41762	13.7916	1.14315
13.8659	0.41778	13.8251	1.14307
13.9269	0.41811	13.8586	1.14298
13.9573	0.41828	13.8921	1.14289
13.9878	0.41844	13.9255	1.1428
14.0488	0.41876	13.959	1.14271
14.0792	0.41893	13.9925	1.14263
14.1097	0.41909	14.026	1.14254
14.1402	0.41925	14.0594	1.14245
14.1707	0.41941	14.0929	1.14236
14.2011	0.41957	14.1264	1.14227
14.2316	0.41973	14.1599	1.14219
14.2621	0.41989	14.1933	1.1421
14.2926	0.42005	14.2268	1.14202
14.3535	0.42038	14.2603	1.14193
14.384	0.42055	14.2938	1.14184
14.4145	0.4207	14.3272	1.14175
14.4449	0.42086	14.3607	1.14166
14.4754	0.42102	14.3942	1.14157
14.5059	0.42118	14.4277	1.14148
14.5364	0.42134	14.4611	1.1414
14.5668	0.4215	14.4946	1.14131
14.5973	0.42166	14.5281	1.14122
14.6583	0.42198	14.5616	1.14114
14.6887	0.42213	14.595	1.14105
14.7192	0.42229	14.6285	1.14097
14.7497	0.42244	14.662	1.14088
14.7802	0.4226	14.6955	1.14079
14.8106	0.42275	14.7289	1.14071
14.8411	0.42291	14.7624	1.14062
14.8716	0.42306	14.7959	1.14053
14.902	0.42321	14.8294	1.14044
14.9325	0.42337	14.8628	1.14036
14.963	0.42352	14.8963	1.14027
14.9935	0.42367	14.9298	1.14018
15.0544	0.42398	14.9633	1.1401
15.0849	0.42413	14.9967	1.14001
15.1154	0.42428	15.0302	1.13992
15.1458	0.42443	15.0637	1.13983
15.1763	0.42458	15.0971	1.13975
15.2068	0.42474	15.1306	1.13966
15.2373	0.42489	15.1641	1.13957
15.2677	0.42504	15.1976	1.13948
15.2982	0.42519	15.231	1.13939
15.3592	0.42548	15.2645	1.13931
15.3896	0.42563	15.298	1.13922
15.4201	0.42578	15.3315	1.13913
15.4506	0.42593	15.365	1.13904
15.4811	0.42607	15.3984	1.13896
15.5115	0.42622	15.4319	1.13887
15.542	0.42637	15.4654	1.13878
15.5725	0.42651	15.4988	1.13869
15.6334	0.4268	15.5323	1.1386
15.6639	0.42695	15.5658	1.13851
15.6944	0.42709	15.5993	1.13843
15.7249	0.42725	15.6327	1.13834
15.7553	0.42739	15.6662	1.13825
15.7858	0.42754	15.6997	1.13816
15.8163	0.42768	15.7332	1.13808
15.8468	0.42783	15.7667	1.13799
15.8772	0.42798	15.8001	1.1379
15.9077	0.42812	15.8336	1.13781
15.9382	0.42826	15.8671	1.13772
15.9687	0.4284	15.9006	1.13764
15.9991	0.42855	15.934	1.13755
16.0601	0.42883	15.9675	1.13746
16.0906	0.42897	16.001	1.13738
16.121	0.42912	16.0344	1.13729
16.1515	0.42926	16.0679	1.1372
16.182	0.4294	16.1014	1.13712
16.2125	0.42954	16.1349	1.13703
16.2429	0.42968	16.1684	1.13694
16.2734	0.42982	16.2018	1.13685
16.3344	0.43011	16.2353	1.13676
16.3648	0.43025	16.2688	1.13668
16.3953	0.43039	16.3023	1.13659
16.4258	0.43053	16.3357	1.1365
16.4563	0.43067	16.3692	1.13641
16.4867	0.43081	16.4027	1.13633
16.5172	0.43095	16.4362	1.13624
16.5477	0.43109	16.4696	1.13615
16.5782	0.43123	16.5031	1.13606
16.6391	0.43151	16.5366	1.13597
16.6696	0.43165	16.57	1.13589
16.7	0.43178	16.6035	1.1358
16.7305	0.43192	16.637	1.13571
16.761	0.43206	16.6705	1.13562
16.7915	0.43219	16.7039	1.13553
16.8219	0.43233	16.7374	1.13544
16.8524	0.43246	16.7709	1.13536
16.8829	0.4326	16.8044	1.13527
16.9134	0.43274	16.8378	1.13518
16.9438	0.43288	16.8713	1.1351
16.9743	0.43301	16.9048	1.13501
17.0353	0.43329	16.9383	1.13492
17.0657	0.43342	16.9718	1.13483
17.0962	0.43356	17.0052	1.13475
17.1267	0.43369	17.0387	1.13466
17.1572	0.43383	17.0722	1.13457
17.1876	0.43396	17.1056	1.13449
17.2181	0.43409	17.1391	1.1344
17.2486	0.43423	17.1726	1.13432
17.2791	0.43436	17.2061	1.13423
17.34	0.43463	17.2395	1.13414
17.3705	0.43477	17.273	1.13405
17.401	0.4349	17.3065	1.13397
17.4314	0.43503	17.34	1.13388
17.4619	0.43516	17.3734	1.1338
17.4924	0.43529	17.4069	1.13371
17.5229	0.43543	17.4404	1.13362
17.5533	0.43557	17.4739	1.13353
17.5838	0.4357	17.5073	1.13344
17.6447	0.43596	17.5408	1.13336
17.6752	0.43609	17.5743	1.13327
17.7057	0.43622	17.6078	1.13318
17.7362	0.43635	17.6412	1.1331
17.7666	0.43648	17.6747	1.13301
17.7971	0.43661	17.7082	1.13292
17.8276	0.43674	17.7417	1.13284
17.8581	0.43687	17.7751	1.13275
17.8885	0.437	17.8086	1.13266
17.919	0.43712	17.8421	1.13258
17.9495	0.43725	17.8756	1.13249
17.98	0.43738	17.909	1.1324
18.0409	0.43764	17.9425	1.13232
18.0714	0.43776	17.976	1.13223
18.1019	0.43789	18.0095	1.13214
18.1323	0.43802	18.0429	1.13205
18.1628	0.43814	18.0764	1.13196
18.1933	0.43827	18.1099	1.13187
18.2238	0.4384	18.1434	1.13178
18.2542	0.43852	18.1768	1.1317
18.2847	0.43865	18.2103	1.13161
18.3457	0.43891	18.2438	1.13152
18.3761	0.43903	18.2773	1.13144
18.4066	0.43916	18.3107	1.13135
18.4371	0.43929	18.3442	1.13126
18.4676	0.43941	18.3777	1.13117
18.498	0.43954	18.4112	1.13108
18.5285	0.43966	18.4446	1.131
18.559	0.43979	18.4781	1.13091
18.5895	0.43991	18.5116	1.13082
18.6504	0.44016	18.5451	1.13073
18.6809	0.44028	18.5785	1.13064
18.7114	0.44041	18.612	1.13056
18.7418	0.44053	18.6455	1.13047
18.7723	0.44066	18.679	1.13038
18.8028	0.44078	18.7124	1.1303
18.8333	0.4409	18.7459	1.13021
18.8637	0.44102	18.7794	1.13013
18.8942	0.44115	18.8129	1.13004
18.9247	0.44127	18.8463	1.12996
18.9552	0.44139	18.8798	1.12987
18.9856	0.44152	18.9133	1.12978
19.0466	0.44177	18.9468	1.12969
19.0771	0.44189	18.9802	1.12961
19.1075	0.44201	19.0137	1.12952
19.138	0.44213	19.0472	1.12943
19.1685	0.44225	19.0807	1.12935
19.199	0.44238	19.1141	1.12926
19.2294	0.4425	19.1476	1.12917
19.2599	0.44262	19.1811	1.12909
19.2904	0.44274	19.2146	1.129
19.3513	0.44298	19.248	1.12892
19.3818	0.4431	19.2815	1.12883
19.4123	0.44322	19.315	1.12874
19.4428	0.44334	19.3485	1.12864
19.4732	0.44346	19.3819	1.12856
19.5037	0.44357	19.4154	1.12848
19.5342	0.4437	19.4489	1.12839
19.5647	0.44382	19.4824	1.1283
19.5951	0.44395	19.5158	1.12821
19.6561	0.44419	19.5493	1.12813
19.6866	0.44431	19.5828	1.12804
19.717	0.44443	19.6163	1.12795
19.7475	0.44455	19.6497	1.12787
19.778	0.44467	19.6832	1.12778
19.8085	0.44479	19.7167	1.12769
19.8389	0.44491	19.7502	1.12761
19.8694	0.44503	19.7836	1.12752
19.8999	0.44515	19.8171	1.12743
19.9303	0.44527	19.8506	1.12734
19.9608	0.44539	19.8841	1.12725
19.9913	0.44551	19.9175	1.12717
20.0522	0.44574	19.951	1.12708
20.0827	0.44585	19.9845	1.12699
20.1132	0.44597	20.0179	1.1269
20.1437	0.44608	20.0514	1.12681
20.1741	0.4462	20.0849	1.12673
20.2046	0.44631	20.1184	1.12664
20.2351	0.44643	20.1518	1.12656
20.2656	0.44655	20.1853	1.12647
20.296	0.44666	20.2188	1.12638
20.357	0.44689	20.2523	1.1263
20.3875	0.44701	20.2858	1.12621
20.4179	0.44713	20.3192	1.12613
20.4484	0.44724	20.3527	1.12604
20.4789	0.44736	20.3862	1.12595
20.5094	0.44747	20.4197	1.12586
20.5398	0.44758	20.4531	1.12578
20.5703	0.44769	20.4866	1.12569
20.6313	0.44792	20.5201	1.1256
20.6617	0.44804	20.5536	1.12552
20.6922	0.44815	20.587	1.12543
20.7227	0.44827	20.6205	1.12535
20.7532	0.44838	20.654	1.12527
20.7836	0.44849	20.6874	1.12518
20.8141	0.4486	20.7209	1.12509
20.8446	0.44872	20.7544	1.12501
20.8751	0.44883	20.7879	1.12492
20.9055	0.44894	20.8213	1.12484
20.936	0.44905	20.8548	1.12476
20.9665	0.44917	20.8883	1.12467
20.9969	0.44928	20.9218	1.12459
21.0579	0.4495	20.9552	1.1245
21.0884	0.44961	20.9887	1.12442
21.1188	0.44972	21.0222	1.12432
21.1493	0.44983	21.0557	1.12423
21.1798	0.44994	21.0892	1.12415
21.2103	0.45005	21.1226	1.12406
21.2407	0.45016	21.1561	1.12398
21.2712	0.45027	21.1896	1.12389
21.3322	0.45049	21.2231	1.12381
21.3626	0.4506	21.2565	1.12372
21.3931	0.45071	21.29	1.12364
21.4236	0.45082	21.3235	1.12355
21.4541	0.45093	21.357	1.12347
21.4845	0.45105	21.3904	1.12338
21.515	0.45115	21.4239	1.12329
21.5455	0.45126	21.4574	1.12321
21.576	0.45137	21.4908	1.12312
21.6369	0.45159	21.5243	1.12304
21.6674	0.4517	21.5578	1.12294
21.6979	0.45181	21.5913	1.12286
21.7283	0.45192	21.6247	1.12278
21.7588	0.45203	21.6582	1.12269
21.7893	0.45213	21.6917	1.12261
21.8198	0.45224	21.7252	1.12252
21.8502	0.45235	21.7586	1.12243
21.8807	0.45246	21.7921	1.12235
21.9112	0.45257	21.8256	1.12226
21.9417	0.45267	21.8591	1.12217
21.9721	0.45278	21.8925	1.12209
22.0636	0.45311	21.926	1.122
22.094	0.45321	21.9595	1.12192
22.1245	0.45332	21.993	1.12183
22.155	0.45343	22.0264	1.12175
22.1855	0.45353	22.0599	1.12166
22.2159	0.45364	22.0934	1.12157
22.2464	0.45375	22.1269	1.12149
22.2769	0.45385	22.1603	1.1214
22.3378	0.45406	22.1938	1.12132
22.3683	0.45417	22.2273	1.12123
22.3988	0.45428	22.2608	1.12115
22.4293	0.45438	22.2942	1.12106
22.4597	0.45449	22.3277	1.12097
22.4902	0.4546	22.3612	1.12089
22.5207	0.4547	22.3947	1.12081
22.5511	0.45481	22.4281	1.12072
22.5816	0.45491	22.4616	1.12063
22.6426	0.45511	22.4951	1.12054
22.673	0.45521	22.5286	1.12046
22.7035	0.45531	22.562	1.12038
22.734	0.45541	22.5955	1.12028
22.7645	0.4555	22.629	1.1202
22.795	0.4556	22.6625	1.12012
22.8254	0.4557	22.6959	1.12003
22.8559	0.4558	22.7294	1.11994
22.8864	0.45591	22.7629	1.11986
22.9169	0.45601	22.7964	1.11977
22.9473	0.45612	22.8298	1.11969
22.9778	0.45622	22.8633	1.1196
23.0388	0.45643	22.8968	1.11951
23.0692	0.45654	22.9303	1.11942
23.0997	0.45664	22.9637	1.11934
23.1302	0.45674	22.9972	1.11925
23.1606	0.45685	23.0307	1.11917
23.1911	0.45695	23.0642	1.11908
23.2216	0.45705	23.0976	1.119
23.2521	0.45716	23.1311	1.11891
23.2825	0.45726	23.1646	1.11883
23.3435	0.45747	23.1981	1.11874
23.374	0.45757	23.2315	1.11865
23.4044	0.45767	23.265	1.11857
23.4349	0.45777	23.2985	1.11848
23.4654	0.45787	23.332	1.11839
23.4959	0.45797	23.3654	1.11831
23.5263	0.45807	23.3989	1.11822
23.5568	0.45817	23.4324	1.11813
23.5873	0.45827	23.4659	1.11805
23.6482	0.45848	23.4993	1.11796
23.6787	0.45858	23.5328	1.11787
23.7092	0.45868	23.5663	1.11778
23.7397	0.45878	23.5998	1.1177
23.7701	0.45888	23.6332	1.11761
23.8006	0.45899	23.6667	1.11752
23.8311	0.45908	23.7002	1.11743
23.8616	0.45919	23.7337	1.11734
23.892	0.45929	23.7671	1.11725
23.9225	0.45939	23.8006	1.11716
23.953	0.45948	23.8341	1.11707
23.9835	0.45958	23.8676	1.11698
24.0444	0.45978	23.901	1.11689
24.0749	0.45988	23.9345	1.1168
24.1054	0.45998	23.968	1.11672
24.1358	0.46008	24.0015	1.11664
24.1663	0.46018	24.0349	1.11655
24.1968	0.46028	24.0684	1.11646
24.2273	0.46037	24.1019	1.11638
24.2577	0.46047	24.1354	1.11629
24.2882	0.46057	24.1688	1.1162
24.3492	0.46077	24.2023	1.11611
24.3796	0.46087	24.2358	1.11603
24.4101	0.46096	24.2693	1.11594
24.4406	0.46106	24.3027	1.11585
24.4711	0.46116	24.3362	1.11577
24.5015	0.46126	24.3697	1.11568
24.532	0.46136	24.4032	1.11559
24.5625	0.46146	24.4366	1.11551
24.5929	0.46155	24.4701	1.11542
24.6234	0.46165	24.5036	1.11533
24.6844	0.46184	24.5371	1.11525
24.7148	0.46193	24.5705	1.11516
24.7453	0.46203	24.604	1.11508
24.7758	0.46213	24.6375	1.11499
24.8063	0.46222	24.671	1.11491
24.8367	0.46233	24.7044	1.11482
24.8672	0.46242	24.7379	1.11473
24.8977	0.46252	24.7714	1.11465
24.9282	0.46261	24.8049	1.11457
24.9586	0.46271	24.8383	1.11448
24.9891	0.46281	24.8718	1.1144
25.0501	0.463	24.9053	1.11431
25.0805	0.4631	24.9388	1.11422
25.111	0.46319	24.9722	1.11414
25.1415	0.46329	25.0057	1.11405
25.172	0.46338	25.0392	1.11397
25.2024	0.46348	25.0726	1.11388
25.2329	0.46357	25.1061	1.1138
25.2634	0.46367	25.1396	1.11371
25.2939	0.46376	25.1731	1.11362
25.3548	0.46395	25.2066	1.11354
25.3853	0.46405	25.24	1.11345
25.4158	0.46414	25.2735	1.11337
25.4462	0.46424	25.307	1.11329
25.4767	0.46433	25.3405	1.11321
25.5072	0.46443	25.3739	1.11312
25.5377	0.46452	25.4074	1.11303
25.5681	0.46462	25.4409	1.11295
25.5986	0.46471	25.4744	1.11286
25.6596	0.4649	25.5078	1.11278
25.69	0.465	25.5413	1.11269
25.7205	0.46509	25.5748	1.11261
25.751	0.46518	25.6083	1.11252
25.7814	0.46528	25.6417	1.11243
25.8119	0.46537	25.6752	1.11235
25.8424	0.46546	25.7087	1.11227
25.8729	0.46556	25.7421	1.11218
25.9033	0.46565	25.7756	1.11209
25.9338	0.46575	25.8091	1.11201
25.9643	0.46585	25.8426	1.11192
25.9948	0.46594	25.876	1.11183
26.0557	0.46613	25.9095	1.11174
26.0862	0.46622	25.943	1.11166
26.1167	0.46631	25.9765	1.11157
26.1471	0.46641	26.0099	1.11149
26.1776	0.4665	26.0434	1.1114
26.2081	0.46659	26.0769	1.11132
26.2386	0.46668	26.1104	1.11123
26.2691	0.46677	26.1439	1.11114
26.2995	0.46687	26.1773	1.11106
26.3605	0.46706	26.2108	1.11097
26.3909	0.46715	26.2443	1.11089
26.4214	0.46725	26.2778	1.1108
26.4519	0.46734	26.3112	1.11072
26.4824	0.46744	26.3447	1.11063
26.5128	0.46754	26.3782	1.11055
26.5433	0.46763	26.4117	1.11046
26.5738	0.46772	26.4451	1.11038
26.6347	0.46791	26.4786	1.11029
26.6652	0.468	26.5121	1.11021
26.6957	0.46809	26.5455	1.11012
26.7262	0.46818	26.579	1.11004
26.7566	0.46828	26.6125	1.10995
26.7871	0.46837	26.646	1.10988
26.8176	0.46846	26.6794	1.10979
26.8481	0.46855	26.7129	1.10971
26.8785	0.46865	26.7464	1.10963
26.909	0.46873	26.7799	1.10954
26.9395	0.46883	26.8133	1.10945
26.97	0.46892	26.8468	1.10937
27.0309	0.46911	26.8803	1.10929
27.0614	0.4692	26.9138	1.1092
27.0919	0.46928	26.9473	1.10912
27.1223	0.46938	26.9807	1.10903
27.1528	0.46947	27.0142	1.10895
27.1833	0.46956	27.0477	1.10886
27.2138	0.46964	27.0811	1.10877
27.2442	0.46974	27.1146	1.10868
27.2747	0.46983	27.1481	1.1086
27.3357	0.47001	27.1816	1.10851
27.3661	0.4701	27.215	1.10843
27.3966	0.47019	27.2485	1.10835
27.4271	0.47028	27.282	1.10826
27.4576	0.47037	27.3155	1.10818
27.488	0.47046	27.3489	1.1081
27.5185	0.47055	27.3824	1.10801
27.549	0.47064	27.4159	1.10792
27.5795	0.47073	27.4494	1.10784
27.6099	0.47082	27.4828	1.10776
27.6709	0.471	27.5163	1.10767
27.7014	0.47109	27.5498	1.10759
27.7318	0.47118	27.5833	1.10751
27.7623	0.47126	27.6167	1.10741
27.7928	0.47135	27.6502	1.10733
27.8233	0.47144	27.6837	1.10725
27.8537	0.47153	27.7172	1.10716
27.8842	0.47162	27.7506	1.10708
27.9147	0.47171	27.7841	1.107
27.9452	0.47179	27.8176	1.1069
27.9756	0.47188	27.8511	1.10682
28.0366	0.47206	27.8845	1.10674
28.067	0.47215	27.918	1.10665
28.0975	0.47224	27.9515	1.10657
28.128	0.47233	27.985	1.10649
28.1585	0.47242	28.0184	1.1064
28.1889	0.4725	28.0519	1.10632
28.2194	0.47259	28.0854	1.10623
28.2499	0.47268	28.1189	1.10615
28.2804	0.47277	28.1523	1.10606
28.3413	0.47294	28.1858	1.10597
28.3718	0.47303	28.2193	1.10589
28.4023	0.47311	28.2528	1.10581
28.4327	0.4732	28.2862	1.10572
28.4632	0.47329	28.3197	1.10563
28.4937	0.47337	28.3532	1.10555
28.5242	0.47346	28.3867	1.10546
28.5546	0.47354	28.4201	1.10538
28.5851	0.47363	28.4536	1.10529
28.6461	0.4738	28.4871	1.10521
28.6765	0.47389	28.5206	1.10513
28.707	0.47397	28.554	1.10504
28.7375	0.47406	28.5875	1.10495
28.768	0.47415	28.621	1.10487
28.7984	0.47424	28.6545	1.10478
28.8289	0.47432	28.6879	1.1047
28.8594	0.47441	28.7214	1.10461
28.8899	0.4745	28.7549	1.10453
28.9203	0.47458	28.7884	1.10444
28.9508	0.47467	28.8218	1.10436
28.9813	0.47476	28.8553	1.10428
29.0117	0.47484	28.8888	1.10419
29.0727	0.47502	28.9223	1.1041
29.1032	0.4751	28.9557	1.10402
29.1336	0.47519	28.9892	1.10393
29.1641	0.47527	29.0227	1.10385
29.1946	0.47536	29.0562	1.10377
29.2251	0.47544	29.0896	1.10368
29.2555	0.47553	29.1231	1.1036
29.286	0.47561	29.1566	1.10352
29.347	0.47578	29.1901	1.10343
29.3774	0.47587	29.2235	1.10335
29.4079	0.47595	29.257	1.10326
29.4384	0.47604	29.2905	1.10318
29.4689	0.47613	29.324	1.1031
29.4993	0.47621	29.3574	1.10301
29.5298	0.4763	29.3909	1.10292
29.5603	0.47638	29.4244	1.10284
29.5908	0.47647	29.4579	1.10276
29.6517	0.47663	29.4913	1.10268
29.6822	0.47672	29.5248	1.1026
29.7127	0.47681	29.5583	1.10252
29.7431	0.47689	29.5918	1.10244
29.7736	0.47697	29.6252	1.10236
29.8041	0.47706	29.6587	1.10228
29.8346	0.47714	29.6922	1.1022
29.865	0.47723	29.7257	1.10212
29.8955	0.47731	29.7591	1.10204
29.926	0.4774	29.7926	1.10196
29.9565	0.47748	29.8261	1.10187
29.9869	0.47757	29.8596	1.10178
30.0479	0.47774	29.893	1.1017
30.0784	0.47782	29.9265	1.10161
30.1088	0.47791	29.96	1.10153
30.1393	0.478	29.9934	1.10144
30.1698	0.47808	30.0269	1.10136
30.2003	0.47816	30.0604	1.10127
30.2307	0.47825	30.0939	1.10118
30.2612	0.47833	30.1273	1.1011
30.2917	0.47841	30.1608	1.10101
30.3526	0.47858	30.1943	1.10093
30.3831	0.47866	30.2278	1.10084
30.4136	0.47875	30.2613	1.10075
30.4441	0.47883	30.2947	1.10067
30.4745	0.47891	30.3282	1.10059
30.505	0.479	30.3617	1.1005
30.5355	0.47908	30.3952	1.10041
30.566	0.47916	30.4286	1.10033
30.5964	0.47925	30.4621	1.10025
30.6574	0.47941	30.4956	1.10016
30.6879	0.47949	30.5291	1.10008
30.7183	0.47958	30.5625	1.09999
30.7488	0.47966	30.596	1.09991
30.7793	0.47974	30.6295	1.09982
30.8098	0.47983	30.6629	1.09974
30.8402	0.47991	30.6964	1.09965
30.8707	0.48	30.7299	1.09957
30.9012	0.48008	30.7634	1.09948
30.9317	0.48017	30.7968	1.0994
30.9621	0.48025	30.8303	1.09932
30.9926	0.48033	30.8638	1.09924
31.0536	0.4805	30.8973	1.09915
31.084	0.48058	30.9307	1.09906
31.1145	0.48067	30.9642	1.09898
31.145	0.48075	30.9977	1.0989
31.1755	0.48084	31.0312	1.09881
31.2059	0.48092	31.0647	1.09873
31.2364	0.481	31.0981	1.09864
31.2669	0.48108	31.1316	1.09856
31.2973	0.48117	31.1651	1.09848
31.3583	0.48133	31.1986	1.09839
31.3888	0.48141	31.232	1.09831
31.4192	0.48149	31.2655	1.09822
31.4497	0.48157	31.299	1.09814
31.4802	0.48166	31.3325	1.09806
31.5107	0.48174	31.3659	1.09797
31.5411	0.48182	31.3994	1.09788
31.5716	0.4819	31.4329	1.09781
31.6326	0.48207	31.4663	1.09772
31.663	0.48215	31.4998	1.09764
31.6935	0.48223	31.5333	1.09755
31.724	0.48231	31.5668	1.09746
31.7545	0.4824	31.6002	1.09738
31.7849	0.48248	31.6337	1.0973
31.8154	0.48256	31.6672	1.09721
31.8459	0.48264	31.7007	1.09713
31.8764	0.48272	31.7341	1.09704
31.9068	0.4828	31.7676	1.09696
31.9373	0.48289	31.8011	1.09687
31.9678	0.48296	31.8346	1.09679
31.9983	0.48304	31.8681	1.0967
32.0592	0.4832	31.9015	1.09662
32.0897	0.48328	31.935	1.09653
32.1202	0.48337	31.9685	1.09645
32.1506	0.48344	32.0019	1.09636
32.1811	0.48353	32.0354	1.09628
32.2116	0.48361	32.0689	1.09619
32.242	0.48369	32.1024	1.0961
32.2725	0.48377	32.1358	1.09602
32.3335	0.48393	32.1693	1.09594
32.364	0.48401	32.2028	1.09585
32.3944	0.48409	32.2363	1.09577
32.4249	0.48417	32.2697	1.09569
32.4554	0.48425	32.3032	1.0956
32.4858	0.48433	32.3367	1.09552
32.5163	0.48442	32.3702	1.09543
32.5468	0.48449	32.4036	1.09534
32.5773	0.48457	32.4371	1.09526
32.6382	0.48473	32.4706	1.09518
32.6687	0.48481	32.5041	1.0951
32.6992	0.48489	32.5375	1.09501
32.7296	0.48497	32.571	1.09493
32.7601	0.48505	32.6045	1.09485
32.7906	0.48512	32.638	1.09476
32.8211	0.48521	32.6714	1.09468
32.8516	0.48529	32.7049	1.09459
32.882	0.48537	32.7384	1.09451
32.9125	0.48545	32.7719	1.09442
32.943	0.48552	32.8053	1.09434
32.9734	0.48561	32.8388	1.09426
33.0344	0.48577	32.8723	1.09417
33.0649	0.48585	32.9058	1.09409
33.0953	0.48593	32.9392	1.094
33.1258	0.48601	32.9727	1.09392
33.1563	0.48609	33.0062	1.09383
33.1868	0.48617	33.0397	1.09375
33.2172	0.48625	33.0731	1.09366
33.2477	0.48633	33.1066	1.09358
33.2782	0.4864	33.1401	1.09349
33.3391	0.48656	33.1736	1.09341
33.3696	0.48664	33.207	1.09332
33.4001	0.48672	33.2405	1.09323
33.4306	0.48679	33.274	1.09315
33.461	0.48688	33.3075	1.09307
33.4915	0.48696	33.3409	1.09298
33.522	0.48703	33.3744	1.0929
33.5525	0.48711	33.4079	1.09281
33.5829	0.48719	33.4414	1.09273
33.6439	0.48734	33.4748	1.09265
33.6744	0.48742	33.5083	1.09257
33.7048	0.4875	33.5418	1.09248
33.7353	0.48758	33.5753	1.0924
33.7658	0.48766	33.6087	1.09232
33.7963	0.48774	33.6422	1.09224
33.8267	0.48781	33.6757	1.09216
33.8572	0.48789	33.7092	1.09207
33.8877	0.48797	33.7426	1.09198
33.9181	0.48804	33.7761	1.0919
33.9486	0.48813	33.8096	1.09182
33.9791	0.48821	33.8431	1.09173
34.0401	0.48836	33.8765	1.09165
34.0705	0.48845	33.91	1.09157
34.101	0.48853	33.9435	1.09148
34.1315	0.48861	33.977	1.0914
34.1619	0.48868	34.0104	1.09132
34.1924	0.48876	34.0439	1.09123
34.2229	0.48884	34.0774	1.09115
34.2534	0.48892	34.1109	1.09106
34.2839	0.489	34.1443	1.09098
34.3448	0.48915	34.1778	1.0909
34.3753	0.48924	34.2113	1.09081
34.4057	0.48931	34.2448	1.09073
34.4362	0.48939	34.2782	1.09064
34.4667	0.48947	34.3117	1.09056
34.4972	0.48955	34.3452	1.09047
34.5276	0.48963	34.3787	1.09039
34.5581	0.48971	34.4121	1.0903
34.5886	0.48978	34.4456	1.09022
34.6495	0.48994	34.4791	1.09014
34.68	0.49002	34.5126	1.09005
34.7105	0.4901	34.546	1.08997
34.741	0.49018	34.5795	1.08988
34.7714	0.49025	34.613	1.0898
34.8019	0.49033	34.6465	1.08971
34.8324	0.49041	34.6799	1.08963
34.8629	0.49049	34.7134	1.08955
34.8933	0.49057	34.7469	1.08946
34.9238	0.49065	34.7804	1.08938
34.9543	0.49072	34.8138	1.08929
34.9848	0.4908	34.8473	1.08921
35.0457	0.49096	34.8808	1.08913
35.0762	0.49104	34.9143	1.08905
35.1067	0.49112	34.9477	1.08896
35.1371	0.4912	34.9812	1.08888
35.1676	0.49127	35.0147	1.08879
35.1981	0.49135	35.0481	1.08871
35.2286	0.49143	35.0816	1.08862
35.259	0.49151	35.1151	1.08854
35.2895	0.49159	35.1486	1.08846
35.3505	0.49175	35.182	1.08837
35.3809	0.49182	35.2155	1.08829
35.4114	0.4919	35.249	1.08821
35.4419	0.49198	35.2825	1.08812
35.4724	0.49206	35.316	1.08804
35.5028	0.49214	35.3494	1.08795
35.5333	0.49221	35.3829	1.08787
35.5638	0.49229	35.4164	1.08778
35.5943	0.49236	35.4498	1.0877
35.6552	0.49252	35.4833	1.08762
35.6857	0.49259	35.5168	1.08753
35.7161	0.49267	35.5503	1.08745
35.7466	0.49275	35.5838	1.08736
35.7771	0.49283	35.6172	1.08728
35.8076	0.4929	35.6507	1.08719
35.8381	0.49298	35.6842	1.08711
35.8685	0.49305	35.7176	1.08703
35.899	0.49313	35.7511	1.08694
35.9295	0.49321	35.7846	1.08685
35.9599	0.49329	35.8181	1.08677
35.9904	0.49336	35.8516	1.08667
36.0514	0.49352	35.885	1.08659
36.0819	0.49359	35.9185	1.0865
36.1123	0.49367	35.952	1.08642
36.1428	0.49374	35.9855	1.08633
36.1733	0.49382	36.0189	1.08624
36.2037	0.4939	36.0524	1.08616
36.2342	0.49397	36.0859	1.08607
36.2647	0.49405	36.1193	1.08599
36.2952	0.49412	36.1528	1.08591
36.3561	0.49428	36.1863	1.08582
36.3866	0.49435	36.2198	1.08574
36.4171	0.49443	36.2533	1.08565
36.4475	0.4945	36.2867	1.08556
36.478	0.49458	36.3202	1.08548
36.5085	0.49466	36.3537	1.08539
36.539	0.49473	36.3871	1.0853
36.5694	0.49481	36.4206	1.08522
36.5999	0.49488	36.4541	1.08514
36.6609	0.49503	36.4876	1.08505
36.6913	0.49511	36.5211	1.08497
36.7218	0.49518	36.5545	1.08489
36.7523	0.49526	36.588	1.08481
36.7828	0.49533	36.6215	1.08472
36.8132	0.49541	36.6549	1.08464
36.8437	0.49548	36.6884	1.08455
36.8742	0.49556	36.7219	1.08446
36.9047	0.49564	36.7554	1.08439
36.9351	0.49571	36.7888	1.0843
36.9656	0.49579	36.8223	1.08421
36.9961	0.49586	36.8558	1.08413
37.057	0.49601	36.8893	1.08405
37.0875	0.49608	36.9228	1.08397
37.118	0.49616	36.9562	1.08388
37.1484	0.49623	36.9897	1.0838
37.1789	0.49631	37.0232	1.08372
37.2094	0.49639	37.0566	1.08363
37.2399	0.49646	37.0901	1.08355
37.2704	0.49653	37.1236	1.08347
37.3008	0.4966	37.1571	1.08339
37.3618	0.49675	37.1905	1.08331
37.3922	0.49682	37.224	1.08322
37.4227	0.49689	37.2575	1.08314
37.4532	0.49697	37.291	1.08305
37.4837	0.49704	37.3244	1.08297
37.5142	0.49712	37.3579	1.08289
37.5446	0.49719	37.3914	1.08281
37.5751	0.49727	37.4249	1.08272
37.636	0.49742	37.4583	1.08264
37.6665	0.49749	37.4918	1.08255
37.697	0.49756	37.5253	1.08247
37.7275	0.49764	37.5588	1.08239
37.758	0.49772	37.5922	1.0823
37.7884	0.49779	37.6257	1.08222
37.8189	0.49786	37.6592	1.08213
37.8494	0.49794	37.6927	1.08205
37.8798	0.49801	37.7261	1.08197
37.9103	0.49809	37.7596	1.08188
37.9408	0.49816	37.7931	1.0818
37.9713	0.49823	37.8266	1.08172
38.0322	0.49838	37.86	1.08163
38.0627	0.49845	37.8935	1.08155
38.0932	0.49853	37.927	1.08146
38.1236	0.4986	37.9605	1.08137
38.1541	0.49867	37.9939	1.0813
38.1846	0.49875	38.0274	1.08121
38.2151	0.49882	38.0609	1.08113
38.2455	0.49889	38.0944	1.08104
38.276	0.49897	38.1278	1.08096
38.337	0.49912	38.1613	1.08087
38.3674	0.49919	38.1948	1.08079
38.3979	0.49926	38.2283	1.0807
38.4284	0.49934	38.2617	1.08062
38.4589	0.49941	38.2952	1.08053
38.4893	0.49949	38.3287	1.08045
38.5198	0.49956	38.3622	1.08037
38.5503	0.49963	38.3956	1.08029
38.5808	0.4997	38.4291	1.0802
38.6417	0.49985	38.4626	1.08012
38.6722	0.49993	38.4961	1.08004
38.7027	0.5	38.5295	1.07995
38.7331	0.50008	38.563	1.07987
38.7636	0.50015	38.5965	1.07979
38.7941	0.50023	38.63	1.0797
38.8246	0.5003	38.6634	1.07962
38.855	0.50037	38.6969	1.07954
38.8855	0.50045	38.7304	1.07945
38.916	0.50052	38.7639	1.07937
38.9464	0.5006	38.7973	1.07929
38.9769	0.50067	38.8308	1.07921
39.0379	0.50082	38.8643	1.07913
39.0684	0.50089	38.8978	1.07905
39.0988	0.50096	38.9312	1.07897
39.1293	0.50104	38.9647	1.07889
39.1598	0.50111	38.9982	1.07881
39.1902	0.50119	39.0317	1.07872
39.2207	0.50126	39.0651	1.07864
39.2512	0.50134	39.0986	1.07856
39.2817	0.5014	39.1321	1.07847
39.3426	0.50155	39.1656	1.07839
39.3731	0.50163	39.199	1.0783
39.4036	0.5017	39.2325	1.07822
39.434	0.50177	39.266	1.07814
39.4645	0.50185	39.2995	1.07805
39.495	0.50192	39.3329	1.07797
39.5255	0.50199	39.3664	1.07788
39.5559	0.50207	39.3999	1.0778
39.5864	0.50214	39.4334	1.07772
39.6474	0.50228	39.4668	1.07763
39.6778	0.50235	39.5003	1.07755
39.7083	0.50241	39.5338	1.07747
39.7388	0.50248	39.5673	1.07739
39.7693	0.50255	39.6007	1.0773
39.7997	0.50262	39.6342	1.07722
39.8302	0.50269	39.6677	1.07715
39.8607	0.50275	39.7012	1.07706
39.8912	0.50282	39.7346	1.07698
39.9216	0.50289	39.7681	1.07689
39.9521	0.50296	39.8016	1.0768
39.9826	0.50303	39.8351	1.07672
40.0435	0.50318	39.8685	1.07664
40.074	0.50325	39.902	1.07656
40.1045	0.50333	39.9355	1.07647
40.135	0.5034	39.969	1.07639
40.1654	0.50347	40.0024	1.0763
40.1959	0.50355	40.0359	1.07622
40.2264	0.50362	40.0694	1.07614
40.2569	0.50369	40.1028	1.07606
40.2873	0.50377	40.1363	1.07597
40.3483	0.50391	40.1698	1.07589
40.3787	0.50399	40.2033	1.07581
40.4092	0.50406	40.2368	1.07573
40.4397	0.50413	40.2702	1.07564
40.4702	0.5042	40.3037	1.07555
40.5007	0.50427	40.3372	1.07547
40.5311	0.50435	40.3706	1.07539
40.5616	0.50442	40.4041	1.07531
40.5921	0.5045	40.4376	1.07522
40.6225	0.50457	40.4711	1.07513
40.653	0.50464	40.5046	1.07505
40.714	0.50478	40.538	1.07497
40.7445	0.50485	40.5715	1.07489
40.7749	0.50493	40.605	1.0748
40.8054	0.505	40.6384	1.07472
40.8359	0.50507	40.6719	1.07464
40.8663	0.50514	40.7054	1.07455
40.8968	0.50522	40.7389	1.07448
40.9273	0.50529	40.7724	1.07439
40.9578	0.50536	40.8058	1.07431
40.9883	0.50543	40.8393	1.07422
41.0492	0.50557	40.8728	1.07414
41.0797	0.50565	40.9062	1.07405
41.1101	0.50572	40.9397	1.07397
41.1406	0.50579	40.9732	1.07389
41.1711	0.50587	41.0067	1.07381
41.2016	0.50594	41.0401	1.07372
41.232	0.50601	41.0736	1.07364
41.2625	0.50609	41.1071	1.07356
41.293	0.50616	41.1406	1.07347
41.3539	0.50631	41.1741	1.0734
41.3844	0.50638	41.2075	1.07331
41.4149	0.50645	41.241	1.07324
41.4454	0.50652	41.2745	1.07315
41.4758	0.50659	41.3079	1.07307
41.5063	0.50666	41.3414	1.07299
41.5368	0.50674	41.3749	1.07291
41.5673	0.50681	41.4084	1.07283
41.5977	0.50688	41.4419	1.07274
41.6587	0.50702	41.4753	1.07267
41.6892	0.50709	41.5088	1.07258
41.7196	0.50716	41.5423	1.0725
41.7501	0.50724	41.5757	1.07242
41.7806	0.50731	41.6092	1.07234
41.8111	0.50738	41.6427	1.07226
41.8415	0.50745	41.6762	1.07218
41.872	0.50752	41.7097	1.07209
41.9025	0.50759	41.7431	1.072
41.933	0.50766	41.7766	1.07192
41.9634	0.50774	41.8101	1.07184
41.9939	0.50781	41.8436	1.07175
42.0549	0.50794	41.877	1.07167
42.0853	0.50802	41.9105	1.07159
42.1158	0.50809	41.944	1.07151
42.1463	0.50816	41.9774	1.07143
42.1767	0.50823	42.0109	1.07134
42.2072	0.5083	42.0444	1.07126
42.2377	0.50837	42.0779	1.07118
42.2682	0.50844	42.1113	1.0711
42.2987	0.50852	42.1448	1.07101
42.3291	0.50859	42.1783	1.07093
42.3901	0.50873	42.2118	1.07085
42.4205	0.5088	42.2452	1.07076
42.451	0.50887	42.2787	1.07068
42.4815	0.50895	42.3122	1.0706
42.512	0.50902	42.3457	1.07052
42.5425	0.50909	42.3791	1.07043
42.5729	0.50916	42.4126	1.07035
42.6339	0.5093	42.4461	1.07026
42.6643	0.50937	42.4796	1.07018
42.6948	0.50944	42.513	1.07009
42.7253	0.50951	42.5465	1.07001
42.7558	0.50959	42.58	1.06993
42.7862	0.50966	42.6135	1.06984
42.8167	0.50973	42.6469	1.06976
42.8472	0.5098	42.6804	1.06967
42.8777	0.50987	42.7139	1.06959
42.9081	0.50994	42.7474	1.06951
42.9386	0.51001	42.7808	1.06943
42.9691	0.51008	42.8143	1.06934
42.9996	0.51015	42.8478	1.06926
43.0605	0.5103	42.8813	1.06917
43.091	0.51037	42.9147	1.06909
43.1215	0.51044	42.9482	1.069
43.1519	0.51051	42.9817	1.06892
43.1824	0.51058	43.0152	1.06884
43.2129	0.51064	43.0486	1.06875
43.2434	0.51071	43.0821	1.06867
43.2738	0.51078	43.1156	1.06859
43.3043	0.51085	43.1491	1.06851
43.3348	0.51092	43.1825	1.06843
43.3653	0.51099	43.216	1.06835
43.3957	0.51107	43.2495	1.06826
43.4567	0.51121	43.283	1.06818
43.4872	0.51128	43.3164	1.0681
43.5176	0.51135	43.3499	1.06801
43.5481	0.51142	43.3834	1.06793
43.6091	0.51156	43.4169	1.06785
43.6395	0.51163	43.4503	1.06777
43.67	0.5117	43.4838	1.06768
43.7005	0.51177	43.5173	1.0676
43.7309	0.51184	43.5508	1.06752
43.7614	0.51192	43.5842	1.06743
43.7919	0.51199	43.6177	1.06735
43.8224	0.51206	43.6512	1.06727
43.8528	0.51213	43.6847	1.06719
43.9138	0.51227	43.7181	1.06711
43.9443	0.51234	43.7516	1.06702
43.9748	0.51241	43.7851	1.06694
44.0357	0.51255	43.8186	1.06685
44.0662	0.51262	43.852	1.06678
44.0966	0.5127	43.8855	1.06669
44.1271	0.51276	43.919	1.0666
44.1576	0.51284	43.9525	1.06652
44.1881	0.51291	43.9859	1.06644
44.2186	0.51298	44.0194	1.06636
44.249	0.51305	44.0529	1.06628
44.2795	0.51312	44.0864	1.06619
44.31	0.51319	44.1198	1.06611
44.3404	0.51326	44.1533	1.06603
44.4014	0.5134	44.1868	1.06594
44.4319	0.51347	44.2203	1.06586
44.4623	0.51354	44.2537	1.06578
44.4928	0.51361	44.2872	1.06569
44.5538	0.51375	44.3207	1.06561
44.5842	0.51382	44.3542	1.06553
44.6147	0.51389	44.3876	1.06545
44.6757	0.51403	44.4211	1.06536
44.7061	0.5141	44.4546	1.06528
44.7366	0.51418	44.4881	1.06519
44.7671	0.51425	44.5215	1.06512
44.7976	0.51432	44.555	1.06504
44.828	0.51439	44.5885	1.06495
44.8585	0.51447	44.622	1.06486
44.889	0.51454	44.6554	1.06479
44.9195	0.51461	44.6889	1.06469
44.9499	0.51469	44.7224	1.06462
44.9804	0.51475	44.7559	1.06454
45.0414	0.5149	44.7893	1.06445
45.0718	0.51497	44.8228	1.06437
45.1023	0.51504	44.8563	1.06428
45.1328	0.5151	44.8898	1.0642
45.1633	0.51518	44.9232	1.06412
45.1937	0.51525	44.9567	1.06404
45.2242	0.51532	44.9902	1.06396
45.2547	0.5154	45.0237	1.06388
45.2852	0.51547	45.0571	1.0638
45.3461	0.51561	45.0906	1.06372
45.3766	0.51568	45.1241	1.06364
45.407	0.51575	45.1576	1.06355
45.4375	0.51582	45.191	1.06347
45.468	0.51589	45.2245	1.06339
45.4985	0.51595	45.258	1.06331
45.529	0.51602	45.2914	1.06322
45.5594	0.51609	45.3249	1.06314
45.5899	0.51616	45.3584	1.06306
45.6508	0.5163	45.3919	1.06298
45.6813	0.51637	45.4254	1.0629
45.7118	0.51644	45.4588	1.06281
45.7423	0.51651	45.4923	1.06273
45.7728	0.51658	45.5258	1.06265
45.8337	0.51672	45.5592	1.06257
45.8642	0.51679	45.5927	1.06249
45.8946	0.51686	45.6262	1.0624
45.9251	0.51693	45.6597	1.06232
45.9556	0.517	45.6932	1.06224
45.9861	0.51707	45.7266	1.06216
46.047	0.51721	45.7601	1.06207
46.0775	0.51728	45.7936	1.06199
46.108	0.51735	45.827	1.06191
46.1384	0.51742	45.8605	1.06183
46.1689	0.51748	45.894	1.06175
46.1994	0.51755	45.9275	1.06167
46.2299	0.51763	45.9609	1.06158
46.2603	0.5177	45.9944	1.0615
46.2908	0.51777	46.0279	1.06142
46.3518	0.51791	46.0614	1.06133
46.3822	0.51798	46.0949	1.06125
46.4127	0.51805	46.1283	1.06116
46.4432	0.51812	46.1618	1.06108
46.4737	0.51819	46.1953	1.061
46.5041	0.51825	46.2287	1.06092
46.5346	0.51832	46.2622	1.06084
46.5651	0.5184	46.2957	1.06075
46.5956	0.51846	46.3292	1.06067
46.6565	0.5186	46.3627	1.06059
46.687	0.51867	46.3961	1.0605
46.7175	0.51874	46.4296	1.06042
46.7479	0.51881	46.4631	1.06034
46.7784	0.51888	46.4965	1.06026
46.8089	0.51895	46.53	1.06017
46.8394	0.51902	46.5635	1.06009
46.9003	0.51915	46.597	1.06001
46.9308	0.51922	46.6305	1.05993
46.9612	0.51929	46.6639	1.05984
46.9917	0.51936	46.6974	1.05977
47.0527	0.5195	46.7309	1.05969
47.0832	0.51957	46.7644	1.0596
47.1136	0.51964	46.7978	1.05952
47.1441	0.5197	46.8313	1.05943
47.1746	0.51978	46.8648	1.05935
47.205	0.51984	46.8982	1.05927
47.2355	0.51991	46.9317	1.05918
47.266	0.51998	46.9652	1.0591
47.2965	0.52005	46.9987	1.05902
47.3574	0.52018	47.0321	1.05894
47.3879	0.52026	47.0656	1.05886
47.4184	0.52032	47.0991	1.05878
47.4489	0.52039	47.1326	1.05869
47.4793	0.52046	47.166	1.05861
47.5098	0.52053	47.1995	1.05853
47.5403	0.52059	47.233	1.05845
47.5707	0.52066	47.2665	1.05836
47.6622	0.52087	47.2999	1.05828
47.6926	0.52094	47.3334	1.05819
47.7231	0.52101	47.3669	1.05812
47.7536	0.52108	47.4004	1.05804
47.7841	0.52115	47.4338	1.05795
47.8145	0.52122	47.4673	1.05787
47.845	0.52128	47.5008	1.05779
47.8755	0.52135	47.5343	1.05771
47.906	0.52142	47.5677	1.05762
47.9364	0.52149	47.6012	1.05754
47.9669	0.52156	47.6347	1.05747
47.9974	0.52163	47.6682	1.05738
48.0583	0.52177	47.7016	1.0573
48.0888	0.52184	47.7351	1.05721
48.1193	0.52191	47.7686	1.05713
48.1498	0.52198	47.8021	1.05705
48.1802	0.52205	47.8355	1.05697
48.2107	0.52212	47.869	1.05689
48.2412	0.52219	47.9025	1.0568
48.2717	0.52226	47.936	1.05672
48.3326	0.52239	47.9694	1.05663
48.3631	0.52247	48.0029	1.05655
48.3936	0.52253	48.0364	1.05647
48.4545	0.52267	48.0699	1.05639
48.485	0.52274	48.1033	1.0563
48.5155	0.52281	48.1368	1.05622
48.5459	0.52288	48.1703	1.05614
48.5764	0.52295	48.2038	1.05605
48.6373	0.52309	48.2372	1.05597
48.6678	0.52316	48.2707	1.05588
48.6983	0.52322	48.3042	1.05579
48.7288	0.5233	48.3377	1.05571
48.7593	0.52336	48.3711	1.05562
48.7897	0.52343	48.4046	1.05554
48.8202	0.52351	48.4381	1.05546
48.8507	0.52357	48.4716	1.05537
48.8811	0.52364	48.505	1.05529
48.9116	0.52371	48.5385	1.0552
48.9421	0.52378	48.572	1.05512
48.9726	0.52385	48.6055	1.05503
49.0335	0.52399	48.6389	1.05496
49.064	0.52406	48.6724	1.05487
49.0945	0.52413	48.7059	1.05478
49.1249	0.5242	48.7394	1.05471
49.1554	0.52426	48.7728	1.05462
49.1859	0.52433	48.8063	1.05454
49.2164	0.5244	48.8398	1.05446
49.2468	0.52447	48.8733	1.05438
49.2773	0.52454	48.9067	1.05429
49.3383	0.52468	48.9402	1.05421
49.3687	0.52475	48.9737	1.05414
49.3992	0.52481	49.0072	1.05405
49.4297	0.52488	49.0406	1.05397
49.4602	0.52495	49.0741	1.05389
49.4906	0.52502	49.1076	1.0538
49.5211	0.52509	49.1411	1.05372
49.5516	0.52516	49.1745	1.05364
49.5821	0.52523	49.208	1.05355
49.643	0.52537	49.2415	1.05347
49.6735	0.52543	49.275	1.05339
49.704	0.5255	49.3084	1.05331
49.7344	0.52557	49.3419	1.05323
49.7649	0.52564	49.3754	1.05315
49.7954	0.52571	49.4089	1.05306
49.8259	0.52577	49.4423	1.05298
49.8868	0.52591	49.4758	1.0529
49.9173	0.52598	49.5093	1.05282
49.9478	0.52605	49.5428	1.05274
49.9782	0.52611	49.5762	1.05266
50.0392	0.52625	49.6097	1.05257
50.0697	0.52632	49.6432	1.0525
50.1001	0.52639	49.6767	1.05241
50.1306	0.52646	49.7101	1.05233
50.1611	0.52653	49.7436	1.05224
50.1915	0.5266	49.7771	1.05216
50.222	0.52667	49.8106	1.05208
50.2525	0.52673	49.844	1.052
50.283	0.5268	49.8775	1.05192
50.3439	0.52694	49.911	1.05184
50.3744	0.52701	49.9445	1.05176
50.4049	0.52708	49.9779	1.05167
50.4353	0.52714	50.0114	1.05159
50.4658	0.52722	50.0449	1.05151
50.4963	0.52728	50.0784	1.05143
50.5268	0.52735	50.1118	1.05135
50.5573	0.52742	50.1453	1.05127
50.5877	0.52749	50.1788	1.05118
50.6487	0.52763	50.2122	1.0511
50.6791	0.5277	50.2457	1.05102
50.7096	0.52777	50.2792	1.05094
50.7401	0.52784	50.3127	1.05086
50.7706	0.5279	50.3462	1.05078
50.801	0.52797	50.3796	1.0507
50.8315	0.52805	50.4131	1.05062
50.862	0.52811	50.4466	1.05054
50.8925	0.52818	50.48	1.05046
50.9229	0.52825	50.5135	1.05038
50.9534	0.52832	50.547	1.0503
50.9839	0.52838	50.5805	1.05021
51.0448	0.52852	50.614	1.05013
51.0753	0.52859	50.6474	1.05005
51.1058	0.52866	50.6809	1.04997
51.1363	0.52873	50.7144	1.04989
51.1667	0.52879	50.7478	1.04981
51.1972	0.52886	50.7813	1.04972
51.2582	0.529	50.8148	1.04964
51.2886	0.52907	50.8483	1.04956
51.3496	0.52921	50.8817	1.04948
51.3801	0.52927	50.9152	1.0494
51.4105	0.52934	50.9487	1.04932
51.441	0.52941	50.9822	1.04923
51.4715	0.52948	51.0157	1.04915
51.502	0.52955	51.0491	1.04906
51.5324	0.52961	51.0826	1.04898
51.5629	0.52968	51.1161	1.0489
51.5934	0.52975	51.1495	1.04882
51.6543	0.52989	51.183	1.04874
51.6848	0.52995	51.2165	1.04866
51.7153	0.53002	51.25	1.04858
51.7458	0.53009	51.2835	1.04851
51.7762	0.53015	51.3169	1.04842
51.8067	0.53022	51.3504	1.04834
51.8372	0.53029	51.3839	1.04826
51.8676	0.53036	51.4173	1.04818
51.8981	0.53043	51.4508	1.0481
51.9286	0.53049	51.4843	1.04802
51.9591	0.53056	51.5178	1.04794
51.9896	0.53063	51.5513	1.04786
52.0505	0.53077	51.5847	1.04778
52.081	0.53084	51.6182	1.0477
52.1114	0.53091	51.6517	1.04762
52.1419	0.53097	51.6852	1.04753
52.2029	0.53111	51.7186	1.04746
52.2334	0.53118	51.7521	1.04737
52.2638	0.53125	51.7856	1.04729
52.3248	0.53138	51.819	1.04721
52.3552	0.53145	51.8525	1.04713
52.3857	0.53152	51.886	1.04704
52.4162	0.53159	51.9195	1.04696
52.4467	0.53166	51.953	1.04688
52.4771	0.53172	51.9864	1.0468
52.5076	0.53178	52.0199	1.04672
52.5381	0.53185	52.0534	1.04664
52.5686	0.53192	52.0868	1.04656
52.599	0.53199	52.1203	1.04647
52.66	0.53212	52.1538	1.04639
52.6905	0.53219	52.1873	1.04631
52.7209	0.53225	52.2207	1.04623
52.7514	0.53232	52.2542	1.04615
52.7819	0.53239	52.2877	1.04607
52.8124	0.53246	52.3212	1.04599
52.8428	0.53252	52.3546	1.04591
52.8733	0.53259	52.3881	1.04583
52.9038	0.53266	52.4216	1.04575
52.9343	0.53273	52.4551	1.04567
52.9952	0.53287	52.4885	1.04559
53.0562	0.533	52.522	1.04551
53.0866	0.53307	52.5555	1.04543
53.1171	0.53315	52.589	1.04535
53.1476	0.53321	52.6224	1.04527
53.1781	0.53328	52.6559	1.04519
53.2085	0.53335	52.6894	1.04511
53.239	0.53342	52.7229	1.04503
53.2695	0.53348	52.7563	1.04495
53.3304	0.53362	52.7898	1.04486
53.3609	0.53369	52.8233	1.04478
53.3914	0.53375	52.8568	1.04471
53.4218	0.53382	52.8902	1.04462
53.4523	0.53389	52.9237	1.04454
53.4828	0.53396	52.9572	1.04446
53.5133	0.53402	52.9907	1.04438
53.5438	0.53409	53.0241	1.0443
53.5742	0.53415	53.0576	1.04422
53.6352	0.53429	53.0911	1.04414
53.6656	0.53435	53.1246	1.04405
53.7571	0.53456	53.158	1.04397
53.7876	0.53463	53.1915	1.0439
53.818	0.5347	53.225	1.04382
53.8485	0.53477	53.2585	1.04375
53.879	0.53484	53.2919	1.04367
53.9094	0.5349	53.3254	1.04359
53.9399	0.53497	53.3589	1.04351
53.9704	0.53504	53.3924	1.04343
54.0314	0.53517	53.4258	1.04335
54.0618	0.53524	53.4593	1.04327
54.0923	0.53531	53.4928	1.04318
54.1228	0.53537	53.5263	1.04311
54.1532	0.53545	53.5597	1.04303
54.1837	0.53551	53.5932	1.04295
54.2142	0.53558	53.6267	1.04287
54.2447	0.53565	53.6602	1.04279
54.2751	0.53571	53.6936	1.04271
54.3361	0.53585	53.7271	1.04263
54.3666	0.53592	53.7606	1.04254
54.397	0.53599	53.7941	1.04247
54.4275	0.53605	53.8275	1.04239
54.458	0.53612	53.861	1.04232
54.4885	0.53619	53.8945	1.04223
54.5189	0.53626	53.928	1.04216
54.5494	0.53632	53.9614	1.04208
54.5799	0.53639	53.9949	1.042
54.6408	0.53653	54.0284	1.04193
54.6713	0.53659	54.0619	1.04185
54.7018	0.53666	54.0953	1.04177
54.7323	0.53673	54.1288	1.0417
54.7627	0.5368	54.1623	1.04162
54.7932	0.53686	54.1958	1.04154
54.8237	0.53693	54.2292	1.04146
54.8542	0.537	54.2627	1.04138
54.8846	0.53706	54.2962	1.04131
54.9151	0.53713	54.3297	1.04123
54.9456	0.53721	54.3631	1.04116
54.9761	0.53727	54.3966	1.04108
55.037	0.53741	54.4301	1.041
55.0675	0.53747	54.4636	1.04092
55.0979	0.53754	54.497	1.04085
55.1284	0.53761	54.5305	1.04078
55.1589	0.53768	54.564	1.04071
55.1894	0.53775	54.5975	1.04063
55.2199	0.53782	54.6309	1.04056
55.2503	0.53789	54.6644	1.04048
55.2808	0.53796	54.6979	1.0404
55.3417	0.5381	54.7314	1.04033
55.3722	0.53817	54.7648	1.04025
55.4027	0.53823	54.7983	1.04017
55.4332	0.5383	54.8318	1.04009
55.4637	0.53837	54.8653	1.04002
55.4941	0.53844	54.8987	1.03994
55.5246	0.53851	54.9322	1.03986
55.5551	0.53858	54.9657	1.03978
55.5855	0.53865	54.9992	1.03971
55.616	0.53872	55.0326	1.03963
55.677	0.53886	55.0661	1.03955
55.7074	0.53892	55.0996	1.03947
55.7379	0.53899	55.133	1.03939
55.7684	0.53906	55.1665	1.03931
55.7989	0.53913	55.2	1.03923
55.8293	0.5392	55.2335	1.03915
55.8598	0.53927	55.267	1.03907
55.8903	0.53933	55.3004	1.039
55.9208	0.5394	55.3339	1.03892
55.9512	0.53947	55.3674	1.03884
55.9817	0.53954	55.4008	1.03877
56.0427	0.53968	55.4343	1.03869
56.0731	0.53974	55.4678	1.03862
56.1036	0.53981	55.5013	1.03854
56.1341	0.53988	55.5348	1.03846
56.1646	0.53995	55.5682	1.03839
56.195	0.54002	55.6017	1.03831
56.2255	0.54008	55.6352	1.03824
56.256	0.54015	55.6686	1.03816
56.2865	0.54022	55.7021	1.03809
56.3474	0.54035	55.7356	1.03801
56.3779	0.54042	55.7691	1.03793
56.4084	0.54049	55.8025	1.03786
56.4388	0.54056	55.836	1.03778
56.4693	0.54062	55.8695	1.03771
56.4998	0.54069	55.903	1.03763
56.5303	0.54076	55.9365	1.03755
56.5607	0.54082	55.9699	1.03748
56.5912	0.54089	56.0034	1.0374
56.6217	0.54096	56.0369	1.03732
56.6521	0.54103	56.0703	1.03724
56.6826	0.54109	56.1038	1.03717
56.7436	0.54123	56.1373	1.03709
56.7741	0.5413	56.1708	1.03702
56.8045	0.54136	56.2043	1.03694
56.835	0.54143	56.2377	1.03686
56.8655	0.54149	56.2712	1.03679
56.8959	0.54156	56.3047	1.03671
56.9264	0.54163	56.3381	1.03664
56.9569	0.5417	56.3716	1.03656
56.9874	0.54177	56.4051	1.03648
57.0483	0.5419	56.4386	1.03641
57.0788	0.54197	56.4721	1.03634
57.1093	0.54204	56.5055	1.03626
57.1397	0.5421	56.539	1.03619
57.1702	0.54218	56.5725	1.03611
57.2007	0.54224	56.6059	1.03604
57.2312	0.54231	56.6394	1.03596
57.2617	0.54238	56.6729	1.03589
57.2921	0.54244	56.7064	1.03581
57.3531	0.54258	56.7398	1.03573
57.3835	0.54265	56.7733	1.03565
57.414	0.54272	56.8068	1.03558
57.4445	0.54278	56.8403	1.0355
57.475	0.54285	56.8738	1.03543
57.5054	0.54292	56.9072	1.03535
57.5359	0.54299	56.9407	1.03528
57.5664	0.54305	56.9742	1.0352
57.5969	0.54312	57.0076	1.03514
57.6273	0.54318	57.0411	1.03506
57.6883	0.54332	57.0746	1.03498
57.7188	0.54339	57.1081	1.03491
57.7492	0.54345	57.1415	1.03483
57.7797	0.54352	57.175	1.03476
57.8102	0.54358	57.2085	1.03468
57.8407	0.54365	57.242	1.0346
57.8711	0.54371	57.2754	1.03453
57.9016	0.54378	57.3089	1.03445
57.9321	0.54385	57.3424	1.03437
57.9626	0.54391	57.3759	1.0343
57.993	0.54398	57.4093	1.03422
58.054	0.54411	57.4428	1.03414
58.0845	0.54418	57.4763	1.03407
58.1149	0.54425	57.5098	1.034
58.1454	0.54432	57.5432	1.03393
58.1759	0.54438	57.5767	1.03385
58.2064	0.54445	57.6102	1.03377
58.2368	0.54452	57.6437	1.0337
58.2673	0.54458	57.6771	1.03363
58.2978	0.54465	57.7106	1.03355
58.3587	0.54479	57.7441	1.03347
58.3892	0.54486	57.7776	1.0334
58.4197	0.54493	57.811	1.03333
58.4502	0.54499	57.8445	1.03325
58.4806	0.54506	57.878	1.03318
58.5111	0.54513	57.9115	1.0331
58.5416	0.54519	57.9449	1.03303
58.572	0.54526	57.9784	1.03295
58.6025	0.54533	58.0119	1.03288
58.6635	0.54546	58.0454	1.03281
58.694	0.54553	58.0788	1.03273
58.7244	0.5456	58.1123	1.03266
58.7549	0.54567	58.1458	1.03258
58.7854	0.54573	58.1793	1.03251
58.8158	0.5458	58.2127	1.03243
58.8463	0.54586	58.2462	1.03236
58.8768	0.54593	58.2797	1.03229
58.9073	0.546	58.3132	1.03221
58.9377	0.54606	58.3466	1.03214
58.9682	0.54613	58.3801	1.03206
58.9987	0.5462	58.4136	1.03199
59.0596	0.54633	58.4471	1.03191
59.0901	0.5464	58.4805	1.03184
59.1206	0.54646	58.514	1.03176
59.1511	0.54654	58.5475	1.03169
59.1815	0.5466	58.581	1.03161
59.212	0.54667	58.6144	1.03153
59.2425	0.54674	58.6479	1.03146
59.273	0.54681	58.6814	1.03139
59.3339	0.54694	58.7149	1.03131
59.3644	0.54701	58.7483	1.03124
59.3949	0.54708	58.7818	1.03117
59.4253	0.54714	58.8153	1.03109
59.4558	0.54721	58.8488	1.03101
59.4863	0.54728	58.8822	1.03095
59.5168	0.54734	58.9157	1.03087
59.5472	0.54741	58.9492	1.0308
59.5777	0.54747	58.9827	1.03072
59.6387	0.54761	59.0161	1.03064
59.6691	0.54768	59.0496	1.03057
59.6996	0.54775	59.0831	1.0305
59.7301	0.54782	59.1166	1.03043
59.7606	0.54788	59.15	1.03035
59.791	0.54795	59.1835	1.03028
59.8215	0.54801	59.217	1.03021
59.852	0.54808	59.2505	1.03013
59.8825	0.54815	59.2839	1.03006
59.9129	0.54822	59.3174	1.02998
59.9434	0.54828	59.3509	1.02991
59.9739	0.54835	59.3844	1.02983
60.0348	0.54849	59.4178	1.02976
60.0653	0.54856	59.4513	1.02969
60.0958	0.54862	59.4848	1.02961
60.1262	0.54869	59.5183	1.02954
60.1567	0.54876	59.5517	1.02946
60.1872	0.54882	59.5852	1.02939
60.2177	0.54889	59.6187	1.02931
60.2482	0.54896	59.6522	1.02924
60.2786	0.54903	59.6856	1.02916
60.3396	0.54915	59.7191	1.0291
60.37	0.54922	59.7526	1.02902
60.4005	0.54928	59.7861	1.02894
60.431	0.54934	59.8195	1.02887
60.4615	0.5494	59.853	1.02879
60.492	0.54947	59.8865	1.02871
60.5224	0.54953	59.92	1.02864
60.5529	0.54959	59.9534	1.02857
60.5834	0.54966	59.9869	1.0285
60.6443	0.54979	60.0204	1.02842
60.6748	0.54985	60.0538	1.02834
60.7053	0.54992	60.0873	1.02827
60.7357	0.54999	60.1208	1.02819
60.7662	0.55006	60.1543	1.02812
60.7967	0.55012	60.1878	1.02804
60.8272	0.55019	60.2212	1.02797
60.8576	0.55025	60.2547	1.0279
60.8881	0.55032	60.2882	1.02782
60.9186	0.55039	60.3216	1.02774
60.9491	0.55046	60.3551	1.02767
60.9795	0.55053	60.3886	1.02759
61.0405	0.55066	60.4221	1.02752
61.071	0.55073	60.4556	1.02744
61.1014	0.55079	60.489	1.02737
61.1319	0.55086	60.5225	1.0273
61.1624	0.55093	60.556	1.02723
61.1929	0.551	60.5894	1.02715
61.2233	0.55107	60.6229	1.02708
61.2538	0.55114	60.6564	1.027
61.2843	0.55121	60.6899	1.02693
61.3452	0.55134	60.7234	1.02686
61.3757	0.5514	60.7568	1.02678
61.4062	0.55147	60.7903	1.02671
61.4367	0.55154	60.8238	1.02664
61.4671	0.55161	60.8573	1.02656
61.4976	0.55167	60.8907	1.02649
61.5281	0.55174	60.9242	1.02642
61.5585	0.55181	60.9577	1.02635
61.589	0.55188	60.9911	1.02627
61.65	0.55201	61.0246	1.0262
61.6805	0.55207	61.0581	1.02612
61.7109	0.55214	61.0916	1.02604
61.7414	0.55221	61.1251	1.02597
61.7719	0.55228	61.1585	1.0259
61.8023	0.55234	61.192	1.02582
61.8328	0.5524	61.2255	1.02574
61.8633	0.55247	61.2589	1.02567
61.8938	0.55254	61.2924	1.0256
61.9243	0.55261	61.3259	1.02552
61.9547	0.55267	61.3594	1.02545
61.9852	0.55273	61.3929	1.02537
62.0461	0.55287	61.4263	1.0253
62.0766	0.55293	61.4598	1.02522
62.1071	0.553	61.4933	1.02514
62.1376	0.55306	61.5267	1.02506
62.1681	0.55313	61.5602	1.02498
62.1985	0.5532	61.5937	1.02491
62.229	0.55327	61.6272	1.02484
62.2595	0.55333	61.6606	1.02476
62.2899	0.5534	61.6941	1.02469
62.3509	0.55353	61.7276	1.02461
62.3814	0.5536	61.7611	1.02454
62.4118	0.55367	61.7946	1.02446
62.4423	0.55374	61.828	1.02439
62.4728	0.5538	61.8615	1.02431
62.5033	0.55387	61.895	1.02423
62.5337	0.55393	61.9284	1.02416
62.5642	0.554	61.9619	1.02408
62.5947	0.55407	61.9954	1.024
62.6556	0.5542	62.0289	1.02393
62.6861	0.55427	62.0623	1.02385
62.7166	0.55433	62.0958	1.02378
62.7471	0.5544	62.1293	1.02371
62.7775	0.55447	62.1628	1.02363
62.808	0.55453	62.1962	1.02356
62.8385	0.5546	62.2297	1.02348
62.869	0.55467	62.2632	1.02341
62.8994	0.55473	62.2967	1.02334
62.9299	0.5548	62.3301	1.02327
62.9604	0.55487	62.3636	1.02319
62.9909	0.55494	62.3971	1.02312
63.0518	0.55507	62.4306	1.02305
63.0823	0.55513	62.464	1.02297
63.1128	0.5552	62.4975	1.0229
63.1432	0.55527	62.531	1.02282
63.1737	0.55534	62.5645	1.02275
63.2042	0.5554	62.5979	1.02267
63.2347	0.55547	62.6314	1.0226
63.2651	0.55553	62.6649	1.02253
63.3261	0.55566	62.6984	1.02246
63.3565	0.55573	62.7318	1.02238
63.387	0.55579	62.7653	1.0223
63.4175	0.55586	62.7988	1.02224
63.448	0.55593	62.8323	1.02217
63.4785	0.55599	62.8657	1.0221
63.5089	0.55606	62.8992	1.02203
63.5394	0.55613	62.9327	1.02195
63.5699	0.5562	62.9662	1.02188
63.6308	0.55633	62.9996	1.02181
63.6613	0.55639	63.0331	1.02174
63.6918	0.55646	63.0666	1.02166
63.7223	0.55653	63.1001	1.02159
63.7527	0.5566	63.1335	1.02152
63.7832	0.55667	63.167	1.02145
63.8137	0.55673	63.2005	1.02137
63.8441	0.5568	63.234	1.0213
63.8746	0.55686	63.2674	1.02123
63.9051	0.55693	63.3009	1.02115
63.9356	0.557	63.3344	1.02108
63.966	0.55706	63.3679	1.02101
63.9965	0.55713	63.4013	1.02094
64.0575	0.55726	63.4348	1.02086
64.0879	0.55733	63.4683	1.02079
64.1184	0.5574	63.5018	1.02072
64.1489	0.55746	63.5352	1.02065
64.1794	0.55753	63.5687	1.02057
64.2098	0.55759	63.6022	1.0205
64.2403	0.55766	63.6357	1.02043
64.2708	0.55773	63.6691	1.02035
64.3317	0.55786	63.7026	1.02028
64.3622	0.55792	63.7361	1.02021
64.3927	0.55799	63.7696	1.02014
64.4232	0.55806	63.803	1.02006
64.4536	0.55812	63.8365	1.01999
64.4841	0.55819	63.87	1.01992
64.5146	0.55826	63.9035	1.01985
64.5451	0.55832	63.9369	1.01978
64.5755	0.55839	63.9704	1.01971
64.6365	0.55852	64.0039	1.01963
64.667	0.55859	64.0374	1.01957
64.6974	0.55866	64.0708	1.0195
64.7279	0.55872	64.1043	1.01942
64.7584	0.55879	64.1378	1.01935
64.7889	0.55886	64.1713	1.01927
64.8193	0.55892	64.2047	1.0192
64.8498	0.55899	64.2382	1.01913
64.8803	0.55906	64.2717	1.01906
64.9107	0.55912	64.3052	1.01899
64.9412	0.55919	64.3386	1.01891
64.9717	0.55926	64.3721	1.01885
65.0327	0.55939	64.4056	1.01877
65.0631	0.55946	64.4391	1.0187
65.0936	0.55953	64.4725	1.01864
65.1241	0.5596	64.506	1.01857
65.1546	0.55966	64.5395	1.01849
65.185	0.55973	64.573	1.01842
65.2155	0.5598	64.6064	1.01834
65.246	0.55986	64.6399	1.01827
65.2764	0.55993	64.6734	1.0182
65.3374	0.56006	64.7069	1.01813
65.3679	0.56013	64.7403	1.01806
65.3983	0.5602	64.7738	1.01799
65.4288	0.56026	64.8073	1.01791
65.4593	0.56032	64.8408	1.01784
65.4898	0.5604	64.8742	1.01778
65.5202	0.56046	64.9077	1.01771
65.5507	0.56053	64.9412	1.01764
65.5812	0.56059	64.9747	1.01757
65.6421	0.56072	65.0081	1.0175
65.6726	0.56079	65.0416	1.01743
65.7031	0.56086	65.0751	1.01736
65.7336	0.56093	65.1085	1.01729
65.764	0.56099	65.142	1.01722
65.7945	0.56106	65.1755	1.01715
65.825	0.56113	65.209	1.01708
65.8555	0.5612	65.2425	1.01701
65.8859	0.56126	65.2759	1.01693
65.9164	0.56134	65.3094	1.01687
65.9469	0.5614	65.3429	1.01679
65.9774	0.56147	65.3764	1.01672
66.0383	0.56161	65.4098	1.01665
66.0688	0.56168	65.4433	1.01658
66.0993	0.56175	65.4768	1.01651
66.1297	0.56181	65.5102	1.01644
66.1602	0.56188	65.5437	1.01637
66.1907	0.56195	65.5772	1.01629
66.2212	0.56202	65.6107	1.01623
66.2516	0.56208	65.6441	1.01615
66.2821	0.56215	65.6776	1.01608
66.3431	0.56228	65.7111	1.01602
66.3735	0.56236	65.7446	1.01594
66.404	0.56242	65.778	1.01588
66.4345	0.56249	65.8115	1.01581
66.465	0.56256	65.845	1.01573
66.4954	0.56263	65.8785	1.01566
66.5259	0.5627	65.912	1.01559
66.5564	0.56276	65.9454	1.01552
66.5868	0.56283	65.9789	1.01545
66.6173	0.5629	66.0124	1.01538
66.6783	0.56303	66.0459	1.01531
66.7087	0.5631	66.0793	1.01524
66.7392	0.56317	66.1128	1.01517
66.7697	0.56323	66.1463	1.0151
66.8002	0.5633	66.1797	1.01503
66.8307	0.56337	66.2132	1.01496
66.8611	0.56344	66.2467	1.01489
66.8916	0.5635	66.2802	1.01482
66.9221	0.56357	66.3136	1.01475
66.9526	0.56363	66.3471	1.01467
66.983	0.5637	66.3806	1.0146
67.044	0.56383	66.4141	1.01453
67.0744	0.5639	66.4476	1.01446
67.1049	0.56397	66.481	1.01439
67.1354	0.56404	66.5145	1.01432
67.1659	0.5641	66.548	1.01424
67.1963	0.56417	66.5815	1.01417
67.2268	0.56423	66.6149	1.0141
67.2573	0.5643	66.6484	1.01403
67.3182	0.56443	66.6819	1.01396
67.3487	0.5645	66.7154	1.01389
67.3792	0.56456	66.7488	1.01381
67.4097	0.56463	66.7823	1.01374
67.4401	0.5647	66.8158	1.01367
67.4706	0.56477	66.8492	1.0136
[truncated: 6,248 more rows]

## Sheet: Fig. 2g
Cycling performance of Fe||PTBA and Fe||NTBA batteries
	PTBA	NTBA	PTBA	NTBA
Cycle number	Specific capacity (mAh g-1)	Specific capacity (mAh g-1)	Coulombic efficiency (%)	Coulombic efficiency (%)
1	275	233	97.86	98.17
100	276	237	96.84	97.1
200	275	235	97.17	98.88
300	270	232	96.43	99.62
400	271	233	96.44	96.69
500	270	229	97.47	97.74
600	268	225	98.17	98
700	268	228	97.1	97
800	267	224	98.16	97.6
900	264	221	98.14	98.2
1000	266	221	98.88	99.2
1100	265	218	99.62	98.6
1200	265	220	97.43	97.4
1300	262	221	97.4	98.11
1400	262	219	98.13	98.1
1500	265	217	98.88	98.85
1600	261	219	97.03	100.38
1700	261	218	96.31	97.04
1800	263	222	97.41	99.62
1900	260	217	98.11	97.72
2000	263	224	96.69	98.08
2100	259	222	95.93	99
2200	263	221	97.77	100.2
2300	262	215	99.62	100
2400	261	220	97.39	99.3
2500	260	217	98.11	98.1
2600	265	224	97.43	97.5
2700	262	222	97.04	96.31
2800	259	217	97.74	97.41
2900	257	215	97.72	96.43
3000	258	218	96.99	96.99
3100	255	211	98.46	100.39
3200	256	207	100.39	97.68
3300	258	215	98.1	97.36
3400	259	214	98.85	98.82
3500	261	212	100.38	97.72
3600	259	217	97.74	97.39
3700	258	220	96.27	98.11
3800	255	215	96.96	98.16
3900	253	211	97.68	98.14
4000	256	215	97.34	99
4100	257	210	97.72	99.2
4200	256	213	98.08	98.6
4300	255	211	98.46	97.3
4400	254	207	98.45	96.9
4500	256	210	100	98.88
4600	258	207	97.36	96.96
4700	258	205	96.27	97.43
4800	253	205	97.68	99.21
4900	252	204	98.82	98
5000	251	201	99.21	98.2

## Sheet: Fig. 2h
Cycling performance of Fe||PTBA and Fe||NTBA batteries
	PTBA	NTBA	PTBA	NTBA
Cycle number	Specific capacity (mAh g-1)	Specific capacity (mAh g-1)	Coulombic efficiency (%)	Coulombic efficiency (%)
1	175.04	141.01	97.83	98.92
500	175.04	142.99	97.3	97.34
1000	178.63	140.97	97.85	97.39
1500	176.84	142.03	96.79	96.84
2000	180.42	144	98.92	95.16
2500	180.42	142.17	97.34	100
3000	182.21	139.99	97.5	100.2
3500	184	146.98	97.02	99.3
4000	184	145.77	97.37	97.12
4500	182.21	143.97	97.35	96.8
5000	182.21	143.97	97.35	99.02
5500	180.42	142.04	98.92	99.18
6000	179.7	140.11	100.33	97.35
6500	176.84	138.57	97.31	96.26
7000	177.19	140.21	99.02	96.18
7500	177.73	137.12	99.18	97.89
8000	178.63	140.05	96.81	100.33
8500	180.42	139.04	97.34	99.44
9000	180.42	138.71	98.35	98.31
9500	179.52	136.99	97.39	95.74
10000	178.81	137.02	96.84	96.05
10500	178.63	137.96	95.79	99.5
11000	175.04	140.37	96.26	99
11500	176.66	136.11	96.22	97.6
12000	175.94	135.87	97.83	95.19
12500	175.04	135	96.26	97.32
13000	169.67	132.04	95.16	99.32
13500	173.25	133.95	95.21	96.26
14000	175.04	131.01	97.3	95.19
14500	173.25	130.06	94.71	95.63
15000	174.15	127.96	95.79	94.71
15500	171.46	125.99	95.19	96.81
16000	173.07	129.03	96.18	97.34
16500	171.82	125.11	95.81	98.55
17000	169.67	123.02	94.15	97.66
17500	162.51	122.37	97.74	97.3
18000	164.3	122.37	98.31	97.85
18500	167.88	126	96.7	96.79
19000	169.67	124.17	99.44	95.81
19500	170.03	123.03	96.83	95.72
20000	169.31	125	97.68	96.07
20500	168.24	127.77	97.89	96.61
21000	167.88	127.77	97.78	97.25
21500	164.3	124.17	97.75	94.15
22000	166.09	125.97	97.77	94.09
22500	167.88	124.96	95.74	96.94
23000	166.45	122.97	94.7	97.16
23500	166.09	122	94.09	96.48
24000	166.09	125.97	97.77	93.55
24500	165.73	120.57	99.32	97.61
25000	164.3	120.99	95.19	97.07
25500	164.66	125.97	97.32	95.21
26000	164.3	123.03	96.67	97.3
26500	164.3	122	96.94	97.5
27000	163.94	119.96	96.12	97.02
27500	162.51	119	95.63	98.74
28000	158.93	118.77	97.71	99.85
28500	158.93	120.57	97.16	96.72
29000	158.03	115.17	98.55	96.5
29500	158.75	118.77	97.66	97
30000	158.93	119.01	95.53	99.3
30500	159.82	119.99	95.81	100
31000	161.25	117.03	95.72	99
31500	160.72	119.11	95.03	100.2
32000	160.54	114.99	96.48	100.5
32500	159.28	112.92	93.55	98
33000	158.93	114.12	96.07	96.2
33500	158.93	112.03	96.61	97.44
34000	160.72	117	97.25	97.63
34500	162.11	111.99	97.61	97.16
35000	162.11	114	97.07	98.49
35500	163.25	114.95	96.88	97.99
36000	162.11	117.11	95.99	97.61
36500	161.25	117.2	95.72	97.9
37000	161.08	115.97	96.2	98.48
37500	159.83	117.57	97.44	96.94
38000	160.4	116.57	97.63	97.8
38500	159.83	118.77	98	96.98
39000	160.05	120.57	97.52	97.54
39500	157.13	118.57	97.2	95.88
40000	160.36	116.97	98.74	96.07
40500	160.72	113.83	99.85	99.42
41000	159.28	112.37	96.72	97.24
41500	158.93	112.37	96.61	97.52
42000	158.93	114.17	96.07	96.7
42500	160.72	115.17	99.42	97.62
43000	157.13	116.97	97.7	94.83
43500	157.43	118.77	97.24	94.8
44000	153.55	115.02	97.16	95.45
44500	155.34	112.65	98.49	99.31
45000	152.66	111.46	97.99	98.52
45500	151.76	110.28	98.07	95.86
46000	152.12	115.17	96.65	98.87
46500	153.55	115.35	97.05	97.59
47000	151.4	114.27	96.7	95.99
47500	153.37	113.37	97.62	95.72
48000	149.97	112.47	96.79	98.07
48500	151.76	113.37	97.09	96.65
49000	152.66	112.65	97.61	97.05
49500	153.55	112.65	97.9	97.44
50000	151.84	109.09	98.48	98.42
50500	151.27	109.09	98.29	95.53
51000	148.18	106.97	94.83	98
51500	146.39	105.17	94.8	98.29
52000	148.42	105.17	95.45	96.79
52500	148.99	107.97	97.9	97.09
53000	149.33	109.77	97.44	99.15
53500	148.18	105.54	98.42	98.33
54000	147.82	105.77	96.94	96.45
54500	146.93	103	97.8	97.2
55000	146.21	104.13	96.98	96.88
55500	145.67	103	99.15	97.78
56000	146.14	100.77	99.31	97.75
56500	145.57	102.57	98.52	97.77
57000	145	102.57	98.33	97.9
57500	144.6	102.99	96.45	96.12
58000	146.14	103.97	97.54	96.61
58500	144.6	103.95	95.88	97.7
59000	142.81	101.05	95.86	96.83
59500	143.7	99.62	98.87	97.68
60000	142.81	102.57	97.59	95.03

[truncated: 38 more sheets: Fig. 3a, Fig. 3b, Fig. 3c, Fig. 3d, Fig. 3e, Fig. 4a, Fig. 4c, Fig. 4d, Fig. 4e, Fig. 4f, Fig. 5a, Fig. 5d, Fig. 5f, Supplementary Fig. 2, Supplementary Fig. 5, Supplementary Fig. 8, Supplementary Fig. 9, Supplementary Fig. 10, Supplementary Fig. 11, Supplementary Fig. 12 …]
